# Supplementary material for: Revealing the potential of necroptosis-related genes in prognosis, immune characteristics, and treatment strategies for head and neck squamous cell carcinoma
Source: Sci Rep. 2023 Nov 21;13:20382. doi: 10.1038/s41598-023-47096-7 (PMC10663615; doi:10.1038/s41598-023-47096-7)
Supplement: Supplementary file 8 — Supplementary Tables. [file 41598_2023_47096_MOESM8_ESM.xlsx]

## Sheet: Supplementary Table S1
Gene	Type
FADD	Necroptosis
FAS	Necroptosis
FASLG	Necroptosis
MLKL	Necroptosis
RIPK1	Necroptosis
RIPK3	Necroptosis
TLR3	Necroptosis
TNF	Necroptosis
TSC1	Necroptosis
TRIM11	Necroptosis
CASP8	Necroptosis
ZBP1	Necroptosis
MAPK8	Necroptosis
IPMK	Necroptosis
ITPK1	Necroptosis
SIRT3	Necroptosis
MYC	Necroptosis
TNFRSF1A	Necroptosis
TNFSF10	Necroptosis
TNFRSF1B	Necroptosis
TRAF2	Necroptosis
PANX1	Necroptosis
OTULIN	Necroptosis
CYLD	Necroptosis
USP22	Necroptosis
MAP3K7	Necroptosis
SQSTM1	Necroptosis
STAT3	Necroptosis
DIABLO	Necroptosis
DNMT1	Necroptosis
CFLAR	Necroptosis
BRAF	Necroptosis
AXL	Necroptosis
ID1	Necroptosis
CDKN2A	Necroptosis
HSPA4	Necroptosis
BCL2	Necroptosis
STUB1	Necroptosis
FLT3	Necroptosis
HAT1	Necroptosis
SIRT2	Necroptosis
SIRT1	Necroptosis
PLK1	Necroptosis
MPG	Necroptosis
BACH2	Necroptosis
GATA3	Necroptosis
MYCN	Necroptosis
ALK	Necroptosis
ATRX	Necroptosis
TERT	Necroptosis
SLC39A7	Necroptosis
SPATA2	Necroptosis
RNF31	Necroptosis
IDH1	Necroptosis
IDH2	Necroptosis
KLF9	Necroptosis
HDAC9	Necroptosis
HSP90AA1	Necroptosis
LEF1	Necroptosis
BNIP3	Necroptosis
CD40	Necroptosis
BCL2L11	Necroptosis
EGFR	Necroptosis
DDX58	Necroptosis
TARDBP	Necroptosis
APP	Necroptosis
TNFRSF21	Necroptosis

## Sheet: Supplementary Table S2
id	logFC	AveExpr	t	P.Value	adj.P.Val	B
KEGG_PATHWAYS_IN_CANCER	-0.173379	0.00533729	-17.5632	2.15382e-58	3.01535e-56	122.055
KEGG_SMALL_CELL_LUNG_CANCER	-0.255263	0.00321694	-17.328	4.14689e-57	2.90282e-55	119.114
KEGG_PROSTATE_CANCER	-0.197519	0.00269822	-16.4105	3.56489e-52	1.66362e-50	107.82
KEGG_OXIDATIVE_PHOSPHORYLATION	0.300188	-0.0213873	15.2269	5.28537e-46	1.84988e-44	93.6999
KEGG_FOCAL_ADHESION	-0.255344	0.0112865	-14.4633	3.74797e-42	1.04943e-40	84.8927
KEGG_PARKINSONS_DISEASE	0.304791	-0.022334	13.9544	1.19517e-39	2.78874e-38	79.1685
KEGG_ADHERENS_JUNCTION	-0.226587	0.00689165	-13.6444	3.77717e-38	7.55435e-37	75.7404
KEGG_CHRONIC_MYELOID_LEUKEMIA	-0.183653	0.000122961	-12.906	1.1622e-34	2.03386e-33	67.7701
KEGG_PANCREATIC_CANCER	-0.178733	0.00281214	-12.7536	5.88497e-34	9.1544e-33	66.161
KEGG_ARACHIDONIC_ACID_METABOLISM	0.275576	0.00964115	12.4624	1.26297e-32	1.76815e-31	63.1198
KEGG_RENAL_CELL_CARCINOMA	-0.191044	0.00317623	-12.2288	1.42851e-31	1.81811e-30	60.7145
KEGG_RIBOSOME	0.401237	-0.0356921	12.2086	1.76e-31	1.91336e-30	60.5076
KEGG_ERBB_SIGNALING_PATHWAY	-0.183025	0.00298549	-12.2077	1.77669e-31	1.91336e-30	60.4982
KEGG_REGULATION_OF_ACTIN_CYTOSKELETON	-0.15672	0.00766736	-12.1425	3.47342e-31	3.47342e-30	59.8336
KEGG_INOSITOL_PHOSPHATE_METABOLISM	-0.22689	-0.00417787	-11.9165	3.49007e-30	3.2574e-29	57.5464
KEGG_GLIOMA	-0.15861	-0.00238915	-11.4694	3.06717e-28	2.68378e-27	53.111
KEGG_ECM_RECEPTOR_INTERACTION	-0.273277	0.0149642	-11.2868	1.84345e-27	1.51813e-26	51.3345
KEGG_ENDOMETRIAL_CANCER	-0.162852	0.000536766	-11.2614	2.36354e-27	1.83831e-26	51.0883
KEGG_PROGESTERONE_MEDIATED_OOCYTE_MATURATION	-0.173703	0.00447523	-11.0707	1.50113e-26	1.10371e-25	49.2576
KEGG_MELANOMA	-0.149868	0.00544003	-11.0656	1.57673e-26	1.10371e-25	49.209
KEGG_DRUG_METABOLISM_CYTOCHROME_P450	0.282437	0.00974163	10.9494	4.81123e-26	3.20749e-25	48.1044
KEGG_HUNTINGTONS_DISEASE	0.186057	-0.0225969	10.6163	1.12204e-24	7.14025e-24	44.9873
KEGG_WNT_SIGNALING_PATHWAY	-0.122905	0.00455935	-10.2255	4.12713e-23	2.51217e-22	41.4211
KEGG_RETINOL_METABOLISM	0.234975	0.0123758	10.1021	1.26135e-22	7.35786e-22	40.3165
KEGG_ACUTE_MYELOID_LEUKEMIA	-0.15187	0.00308083	-9.74361	3.05726e-21	1.71207e-20	37.1656
KEGG_NEUROTROPHIN_SIGNALING_PATHWAY	-0.122357	-0.000885641	-9.73212	3.38124e-21	1.82067e-20	37.0661
KEGG_TYROSINE_METABOLISM	0.196989	-0.000351941	9.62398	8.68631e-21	4.50401e-20	36.134
KEGG_METABOLISM_OF_XENOBIOTICS_BY_CYTOCHROME_P450	0.260116	-0.000935669	9.49031	2.7576e-20	1.3788e-19	34.9931
KEGG_DRUG_METABOLISM_OTHER_ENZYMES	0.190865	0.012197	9.38119	7.01517e-20	3.38663e-19	34.0712
KEGG_VASCULAR_SMOOTH_MUSCLE_CONTRACTION	-0.138276	0.00399748	-9.34202	9.78861e-20	4.56802e-19	33.7423
KEGG_UBIQUITIN_MEDIATED_PROTEOLYSIS	-0.129436	-0.00570798	-9.29686	1.43532e-19	6.31591e-19	33.3645
KEGG_OOCYTE_MEIOSIS	-0.138804	0.00171654	-9.29618	1.44364e-19	6.31591e-19	33.3588
KEGG_CARDIAC_MUSCLE_CONTRACTION	0.167286	-0.000539624	9.26626	1.85881e-19	7.88586e-19	33.1093
KEGG_PHOSPHATIDYLINOSITOL_SIGNALING_SYSTEM	-0.173398	-0.00444255	-8.97897	2.03798e-18	8.3917e-18	30.7465
KEGG_TGF_BETA_SIGNALING_PATHWAY	-0.13132	0.00692815	-8.89653	4.00742e-18	1.60297e-17	30.0797
KEGG_APOPTOSIS	-0.130333	-0.00362875	-8.76457	1.17076e-17	4.55295e-17	29.0226
KEGG_ADIPOCYTOKINE_SIGNALING_PATHWAY	-0.146121	0.00328674	-8.7336	1.50289e-17	5.6866e-17	28.7765
KEGG_LYSINE_DEGRADATION	-0.163133	-0.00672278	-8.40577	2.02408e-16	7.45715e-16	26.2146
KEGG_COLORECTAL_CANCER	-0.11454	-0.00725766	-8.16329	1.31545e-15	4.72211e-15	24.3722
KEGG_BASAL_TRANSCRIPTION_FACTORS	-0.174007	-0.00290541	-8.14428	1.52048e-15	5.32169e-15	24.2297
KEGG_NON_SMALL_CELL_LUNG_CANCER	-0.112604	-0.00227608	-7.79928	2.00807e-14	6.69356e-14	21.692
KEGG_BLADDER_CANCER	-0.114859	-0.000942127	-7.70825	3.90678e-14	1.27198e-13	21.0381
KEGG_AXON_GUIDANCE	-0.10902	0.00780751	-7.61562	7.64007e-14	2.43093e-13	20.3793
KEGG_NOTCH_SIGNALING_PATHWAY	-0.132139	-0.00738876	-7.46728	2.20503e-13	6.8601e-13	19.3388
KEGG_HISTIDINE_METABOLISM	0.137262	0.000710597	7.3199	6.21297e-13	1.8909e-12	18.3226
KEGG_GAP_JUNCTION	-0.119275	0.00692283	-7.16144	1.85622e-12	5.41399e-12	17.2496
KEGG_ARRHYTHMOGENIC_RIGHT_VENTRICULAR_CARDIOMYOPATHY_ARVC	-0.129474	0.00746053	-7.0366	4.33435e-12	1.23839e-11	16.4188
KEGG_OLFACTORY_TRANSDUCTION	0.116074	0.0210242	6.79808	2.1154e-11	5.80698e-11	14.8673
KEGG_ALANINE_ASPARTATE_AND_GLUTAMATE_METABOLISM	0.144254	0.000717598	6.73102	3.27581e-11	8.81948e-11	14.4396
KEGG_PORPHYRIN_AND_CHLOROPHYLL_METABOLISM	0.138322	-0.00893837	6.70626	3.84629e-11	1.016e-10	14.2827
KEGG_STARCH_AND_SUCROSE_METABOLISM	0.118833	0.0111029	6.57543	8.90839e-11	2.30958e-10	13.462
KEGG_O_GLYCAN_BIOSYNTHESIS	-0.142129	0.0118874	-6.45993	1.84811e-10	4.70428e-10	12.7494
KEGG_CELL_CYCLE	-0.113531	-0.00529344	-6.28917	5.32713e-10	1.30842e-09	11.7167
KEGG_BASAL_CELL_CARCINOMA	-0.110155	-0.00123123	-6.1678	1.11383e-09	2.68856e-09	10.998
KEGG_STEROID_HORMONE_BIOSYNTHESIS	0.143998	0.00301126	6.10316	1.64151e-09	3.89512e-09	10.6203
KEGG_TYPE_I_DIABETES_MELLITUS	0.164773	0.00616362	6.04011	2.38814e-09	5.57232e-09	10.2554
KEGG_PROXIMAL_TUBULE_BICARBONATE_RECLAMATION	0.116651	0.00585935	5.73015	1.4359e-08	3.29551e-08	8.51207
KEGG_INTESTINAL_IMMUNE_NETWORK_FOR_IGA_PRODUCTION	0.144175	0.00924276	5.28881	1.60258e-07	3.5613e-07	6.1759
KEGG_AUTOIMMUNE_THYROID_DISEASE	0.173334	0.0011168	5.24567	2.01054e-07	4.3304e-07	5.95686
KEGG_BUTANOATE_METABOLISM	0.108543	-0.00282848	5.12113	3.83456e-07	7.92435e-07	5.33388
KEGG_DILATED_CARDIOMYOPATHY	-0.105644	0.00445776	-5.07926	4.74971e-07	9.63709e-07	5.12759
KEGG_ALLOGRAFT_REJECTION	0.172969	-0.00129522	5.0108	6.71746e-07	1.32457e-06	4.79372
KEGG_N_GLYCAN_BIOSYNTHESIS	-0.121484	-0.0189168	-4.90924	1.115e-06	2.16806e-06	4.30619
KEGG_GRAFT_VERSUS_HOST_DISEASE	0.150251	9.24389e-05	4.8121	1.79511e-06	3.44267e-06	3.84868

## Sheet: Supplementary Table S3
ONTOLOGY	ID	Description	GeneRatio	BgRatio	pvalue	p.adjust	qvalue	geneID	Count
BP	GO:0030198	extracellular matrix organization	50/247	368/18670	4.31336e-36	1.63951e-32	1.14735e-32	APP/COL4A1/THBS1/LAMB1/NID1/NID2/LAMA3/LAMC2/COL5A1/ITGA2/PHLDB1/FN1/COL6A3/P4HA1/ANTXR1/ITGA6/RB1/DDR2/ITGA3/FERMT1/KDR/SULF1/COL1A1/VCAN/SULF2/COL4A6/ETS1/FOXF2/COL17A1/TGFBI/COL10A1/COL8A1/ADAM12/PDPN/HAS2/MATN3/TLL1/MMP13/LOX/HTRA1/ITGA11/TIMP2/LAMA1/DCN/FBN2/HAS3/MMP11/IL6/MMP7/SPP1	50
BP	GO:0043062	extracellular structure organization	50/247	422/18670	3.6435e-33	6.92447e-30	4.84585e-30	APP/COL4A1/THBS1/LAMB1/NID1/NID2/LAMA3/LAMC2/COL5A1/ITGA2/PHLDB1/FN1/COL6A3/P4HA1/ANTXR1/ITGA6/RB1/DDR2/ITGA3/FERMT1/KDR/SULF1/COL1A1/VCAN/SULF2/COL4A6/ETS1/FOXF2/COL17A1/TGFBI/COL10A1/COL8A1/ADAM12/PDPN/HAS2/MATN3/TLL1/MMP13/LOX/HTRA1/ITGA11/TIMP2/LAMA1/DCN/FBN2/HAS3/MMP11/IL6/MMP7/SPP1	50
BP	GO:0031589	cell-substrate adhesion	31/247	354/18670	7.04518e-17	8.92624e-14	6.24673e-14	LIMS1/ROCK2/THBS1/LAMB1/NID1/NID2/NRP1/LAMC2/ITGA2/FLNA/FN1/PXN/ANTXR1/PLAU/ITGA6/DDR2/ITGA3/FERMT1/KDR/COL1A1/AXL/JAG1/COL17A1/BVES/COL8A1/TNFRSF12A/PDPN/HAS2/FERMT2/EDIL3/ITGA11	31
BP	GO:0034330	cell junction organization	25/247	290/18670	1.1905e-13	1.13127e-10	7.91684e-11	LIMS1/ROCK2/DSG2/THBS1/SNAI2/DST/LAMA3/HEG1/NRP1/LAMC2/ITGA2/FLNA/FN1/RDX/ITGA6/KDR/CDH11/CAV1/GJC1/COL17A1/CDH3/F2RL1/FERMT2/SDK2/DSP	25
BP	GO:0050673	epithelial cell proliferation	27/247	434/18670	2.6834e-11	2.03992e-08	1.42757e-08	THBS1/LAMB1/CD109/SNAI2/EGFR/HIF1A/FRS2/NRP1/EFNB2/RB1/FERMT1/KDR/TNFAIP3/CAV2/SULF1/SULF2/CAV1/ERRFI1/COL8A1/CDH3/MTSS1/APLN/HAS2/VEGFC/HTRA1/CCND1/SLURP1	27
BP	GO:0050678	regulation of epithelial cell proliferation	25/247	378/18670	4.15671e-11	2.63328e-08	1.84281e-08	THBS1/LAMB1/CD109/SNAI2/EGFR/HIF1A/FRS2/NRP1/EFNB2/RB1/KDR/TNFAIP3/CAV2/SULF1/SULF2/CAV1/ERRFI1/CDH3/MTSS1/APLN/HAS2/VEGFC/HTRA1/CCND1/SLURP1	25
BP	GO:0072001	renal system development	22/247	293/18670	5.74161e-11	3.11769e-08	2.18181e-08	COL4A1/NID1/NUP160/NRP1/SMAD1/ENPEP/EFNB2/ITGA6/ITGA3/SULF1/SULF2/SPRY1/HEYL/JAG1/LRP4/MTSS1/ADAMTS1/HAS2/DCN/MME/ACTA2/BASP1	22
BP	GO:0034329	cell junction assembly	20/247	241/18670	7.45776e-11	3.23538e-08	2.26417e-08	LIMS1/ROCK2/THBS1/SNAI2/DST/LAMA3/HEG1/NRP1/LAMC2/ITGA2/FLNA/FN1/ITGA6/KDR/CDH11/CAV1/GJC1/COL17A1/CDH3/FERMT2	20
BP	GO:0010810	regulation of cell-substrate adhesion	19/247	215/18670	7.66073e-11	3.23538e-08	2.26417e-08	LIMS1/ROCK2/THBS1/NID1/NRP1/FLNA/FN1/PLAU/ITGA6/DDR2/ITGA3/FERMT1/KDR/COL1A1/JAG1/COL8A1/PDPN/HAS2/EDIL3	19
BP	GO:0001655	urogenital system development	23/247	330/18670	9.21335e-11	3.50199e-08	2.45075e-08	COL4A1/NID1/NUP160/FRS2/NRP1/SMAD1/ENPEP/EFNB2/ITGA6/ITGA3/SULF1/SULF2/SPRY1/HEYL/JAG1/LRP4/MTSS1/ADAMTS1/HAS2/DCN/MME/ACTA2/BASP1	23
BP	GO:0007044	cell-substrate junction assembly	13/247	97/18670	4.82871e-10	1.66854e-07	1.16767e-07	LIMS1/ROCK2/THBS1/DST/LAMA3/NRP1/LAMC2/ITGA2/FN1/ITGA6/KDR/COL17A1/FERMT2	13
BP	GO:0034446	substrate adhesion-dependent cell spreading	13/247	100/18670	7.11234e-10	2.25283e-07	1.57657e-07	LIMS1/LAMB1/NRP1/LAMC2/FLNA/FN1/PXN/ANTXR1/AXL/BVES/PDPN/HAS2/FERMT2	13
BP	GO:0001822	kidney development	20/247	278/18670	9.39466e-10	2.74686e-07	1.92229e-07	NID1/NUP160/NRP1/SMAD1/ENPEP/EFNB2/ITGA3/SULF1/SULF2/SPRY1/HEYL/JAG1/LRP4/MTSS1/ADAMTS1/HAS2/DCN/MME/ACTA2/BASP1	20
BP	GO:0007160	cell-matrix adhesion	18/247	225/18670	1.23629e-09	3.35653e-07	2.34895e-07	LIMS1/ROCK2/THBS1/NID1/NID2/NRP1/ITGA2/FN1/PLAU/ITGA6/DDR2/ITGA3/FERMT1/KDR/JAG1/COL17A1/FERMT2/ITGA11	18
BP	GO:0043588	skin development	24/247	419/18670	1.89738e-09	4.80796e-07	3.36469e-07	LATS1/CLIC4/ROCK2/DSG2/CD109/EGFR/FZD6/MYO5A/COL5A1/PALLD/ITGA2/ITGA6/ITGA3/FERMT1/COL1A1/JAG1/LRP4/ERRFI1/CDH3/APCDD1/FST/DSP/DSG3/CSTA	24
BP	GO:0038065	collagen-activated signaling pathway	6/247	13/18670	8.01299e-09	1.90358e-06	1.33216e-06	COL4A1/ITGA2/DDR2/COL1A1/COL4A6/ITGA11	6
BP	GO:0007229	integrin-mediated signaling pathway	12/247	103/18670	1.16159e-08	2.59718e-06	1.81755e-06	LIMS1/DST/LAMA3/NRP1/ITGA2/FLNA/ITGA6/ITGA3/FERMT1/ADAMTS1/FERMT2/ITGA11	12
BP	GO:0090287	regulation of cellular response to growth factor stimulus	19/247	292/18670	1.2999e-08	2.74495e-06	1.92096e-06	THBS1/CD109/HIF1A/NEDD4/ITGA3/FERMT1/CAV2/SULF1/SULF2/CAV1/SPRY1/FZD1/APLN/LOX/VEGFC/HTRA1/FST/DCN/FBN2	19
BP	GO:0008544	epidermis development	24/247	464/18670	1.38619e-08	2.7731e-06	1.94066e-06	LATS1/CLIC4/ROCK2/DSG2/CD109/EGFR/LAMA3/FZD6/ATP2A2/LAMC2/MYO5A/PALLD/FERMT1/BNC1/JAG1/LRP4/COL17A1/ERRFI1/CDH3/APCDD1/FST/DSP/DSG3/CSTA	24
BP	GO:0050769	positive regulation of neurogenesis	24/247	474/18670	2.08412e-08	3.96086e-06	2.77187e-06	PTK7/ABL2/KIDINS220/HIF1A/TCF12/NRP1/TRIM32/FLNA/FN1/ITGA6/ITGA3/MAP1B/HEYL/FZD1/SERPINE2/TNFRSF12A/VEGFC/PTPRZ1/TIMP2/MME/DPYSL3/IL6/CNTN1/NTRK2	24
BP	GO:0060485	mesenchyme development	18/247	278/18670	3.42469e-08	5.97604e-06	4.18213e-06	PTK7/SNAI2/SEMA3C/HIF1A/NRP1/PHLDB1/FN1/COL1A1/SPRY1/HEYL/JAG1/FOXF2/PDPN/HAS2/ACTA2/BASP1/IL6/ACTC1	18
BP	GO:0071711	basement membrane organization	7/247	26/18670	3.4589e-08	5.97604e-06	4.18213e-06	COL4A1/LAMB1/NID1/NID2/PHLDB1/FERMT1/MMP11	7
BP	GO:1903053	regulation of extracellular matrix organization	8/247	41/18670	5.49204e-08	9.07619e-06	6.35166e-06	PHLDB1/ANTXR1/RB1/DDR2/ETS1/PDPN/HAS2/IL6	8
BP	GO:0022612	gland morphogenesis	12/247	120/18670	6.56825e-08	1.04025e-05	7.27982e-06	SNAI2/EGFR/SEMA3C/MSN/FRS2/NRP1/TNFAIP3/SULF1/SULF2/CAV1/LAMA1/TGM2	12
BP	GO:0010811	positive regulation of cell-substrate adhesion	12/247	121/18670	7.20684e-08	1.08609e-05	7.60063e-06	LIMS1/NID1/NRP1/FLNA/FN1/ITGA6/ITGA3/FERMT1/KDR/COL8A1/HAS2/EDIL3	12
BP	GO:0006936	muscle contraction	20/247	360/18670	7.42919e-08	1.08609e-05	7.60063e-06	ROCK2/DSG2/ATP2B4/ATP2A2/ASPH/ITGA2/FLNA/PXN/SULF1/SULF2/MYLK/CAV1/GJC1/TPM1/DSP/ACTA2/PTGS2/ACTC1/MYBPH/DES	20
BP	GO:0006929	substrate-dependent cell migration	7/247	29/18670	7.93384e-08	1.11691e-05	7.8163e-06	SNAI2/NRP1/ITGA2/FN1/TNFRSF12A/VEGFC/ITGA11	7
BP	GO:0022617	extracellular matrix disassembly	10/247	80/18670	1.00129e-07	1.34582e-05	9.41827e-06	DDR2/ETS1/PDPN/TLL1/MMP13/HTRA1/TIMP2/MMP11/IL6/MMP7	10
BP	GO:0045785	positive regulation of cell adhesion	21/247	403/18670	1.0268e-07	1.34582e-05	9.41827e-06	LIMS1/NID1/NRP1/ITGA2/FLNA/FN1/EFNB2/ITGA6/ITGA3/FERMT1/KDR/ETS1/CAV1/COL8A1/TPM1/PDPN/HAS2/EDIL3/IL7R/TGM2/IL6	21
BP	GO:0032835	glomerulus development	9/247	62/18670	1.18237e-07	1.49806e-05	1.04837e-05	NID1/ENPEP/SULF1/SULF2/HEYL/JAG1/MTSS1/ACTA2/BASP1	9
BP	GO:0007517	muscle organ development	21/247	410/18670	1.37051e-07	1.68042e-05	1.17598e-05	EVC/MEF2A/TCF12/HEG1/FRS2/EFNB2/COL6A3/RB1/CAV2/MYLK/CAV1/HEYL/FZD1/BVES/TPM1/LOX/ITGA11/DSP/DCN/BASP1/ACTC1	21
BP	GO:0003012	muscle system process	22/247	465/18670	2.68612e-07	3.19061e-05	2.23284e-05	ROCK2/DSG2/ATP2B4/MEF2A/ATP2A2/ASPH/ITGA2/FLNA/PXN/SULF1/SULF2/MYLK/CAV1/GJC1/ERRFI1/TPM1/DSP/ACTA2/PTGS2/ACTC1/MYBPH/DES	22
BP	GO:0031581	hemidesmosome assembly	5/247	12/18670	2.8578e-07	3.29167e-05	2.30356e-05	DST/LAMA3/LAMC2/ITGA6/COL17A1	5
BP	GO:0048608	reproductive structure development	21/247	431/18670	3.13794e-07	3.50803e-05	2.45498e-05	EGFR/HIF1A/FRS2/FNDC3A/FLNA/EPAS1/SULF1/AXL/FOXF2/SERPINE2/ADAMTS1/HTRA1/INHBB/STC2/CCND1/DCN/MME/BASP1/PTGS2/CSF2/SPP1	21
BP	GO:0090288	negative regulation of cellular response to growth factor stimulus	13/247	166/18670	3.33223e-07	3.61264e-05	2.52818e-05	THBS1/CD109/NEDD4/CAV2/SULF1/SULF2/CAV1/SPRY1/FZD1/APLN/HTRA1/DCN/FBN2	13
BP	GO:0048732	gland development	21/247	434/18670	3.51665e-07	3.61264e-05	2.52818e-05	LATS1/SNAI2/EGFR/SEMA3C/MSN/HIF1A/FRS2/NRP1/NCOR2/ITGA2/IGSF3/TNFAIP3/SULF1/SULF2/ETS1/CAV1/SERPINE2/APLN/CCND1/LAMA1/TGM2	21
BP	GO:0061458	reproductive system development	21/247	434/18670	3.51665e-07	3.61264e-05	2.52818e-05	EGFR/HIF1A/FRS2/FNDC3A/FLNA/EPAS1/SULF1/AXL/FOXF2/SERPINE2/ADAMTS1/HTRA1/INHBB/STC2/CCND1/DCN/MME/BASP1/PTGS2/CSF2/SPP1	21
BP	GO:0001503	ossification	20/247	398/18670	3.72854e-07	3.72952e-05	2.60998e-05	ANO6/SNAI2/EGFR/HIF1A/SMAD1/KLF10/DDR2/CDH11/COL1A1/VCAN/FZD1/JAG1/LRP4/MMP13/LOX/ITGA11/FBN2/PTGS2/IL6/SPP1	20
BP	GO:0018212	peptidyl-tyrosine modification	19/247	366/18670	4.50853e-07	4.39408e-05	3.07505e-05	APP/IGF1R/ABL2/EGFR/NRP1/PDGFC/DDR2/KDR/EFEMP1/CAV1/AXL/LRP4/ERRFI1/TPST1/CSPG4/IL6/CNTN1/CSF2/NTRK2	19
BP	GO:1903522	regulation of blood circulation	17/247	297/18670	4.80564e-07	4.56656e-05	3.19575e-05	DSG2/EGFR/ATP2B4/MEF2A/ATP2A2/ASPH/FLNA/EPAS1/CAV1/GJC1/BVES/TPM1/APLN/F2RL1/DSP/PTGS2/DES	17
BP	GO:0061448	connective tissue development	16/247	273/18670	7.69503e-07	7.13386e-05	4.99239e-05	SNAI2/EVC/HIF1A/COL5A1/SMAD1/COL6A3/SULF1/COL1A1/EFEMP1/SULF2/TGFBI/MATN3/MMP13/LOX/MATN2/ACTA2	16
BP	GO:0048771	tissue remodeling	13/247	179/18670	7.90782e-07	7.15658e-05	5.00829e-05	ROCK2/EGFR/SEMA3C/HIF1A/EPAS1/TNFAIP3/CAV1/AXL/JAG1/CSPG4/TGM2/IL6/SPP1	13
BP	GO:0001667	ameboidal-type cell migration	21/247	461/18670	9.36789e-07	8.28078e-05	5.79502e-05	GNA12/ROCK2/THBS1/SEMA3C/HIF1A/NRP1/ITGA2/FN1/EFNB2/PXN/DDR2/ITGA3/FERMT1/KDR/STARD13/ETS1/AKAP12/HAS2/VEGFC/DCN/PTGS2	21
BP	GO:0045216	cell-cell junction organization	12/247	156/18670	1.15089e-06	9.94214e-05	6.95766e-05	LIMS1/ROCK2/DSG2/SNAI2/HEG1/CDH11/CAV1/GJC1/CDH3/F2RL1/SDK2/DSP	12
BP	GO:0048762	mesenchymal cell differentiation	14/247	219/18670	1.37838e-06	0.000115594	8.08942e-05	SNAI2/SEMA3C/HIF1A/NRP1/PHLDB1/FN1/COL1A1/SPRY1/HEYL/JAG1/FOXF2/PDPN/HAS2/IL6	14
BP	GO:0043616	keratinocyte proliferation	7/247	43/18670	1.39892e-06	0.000115594	8.08942e-05	CD109/SNAI2/EFNB2/FERMT1/CDH3/HAS2/SLURP1	7
BP	GO:0003158	endothelium development	11/247	132/18670	1.47253e-06	0.000119087	8.33388e-05	ROCK2/MSN/HEG1/NRP1/RDX/KDR/STARD13/JAG1/S1PR3/PDPN/F2RL1	11
BP	GO:0090130	tissue migration	18/247	360/18670	1.56233e-06	0.000123717	8.65794e-05	ROCK2/THBS1/HIF1A/NRP1/ITGA2/EFNB2/PXN/ITGA3/FERMT1/KDR/STARD13/ETS1/HAS2/VEGFC/DCN/ACTA2/PTGS2/ACTC1	18
BP	GO:0071559	response to transforming growth factor beta	15/247	255/18670	1.63887e-06	0.000127129	8.89672e-05	LIMS1/ROCK2/THBS1/CD109/SMAD1/PXN/ITGA3/FERMT1/CAV2/COL1A1/CAV1/FERMT2/LOX/HTRA1/FBN2	15
BP	GO:0018108	peptidyl-tyrosine phosphorylation	18/247	363/18670	1.75764e-06	0.000130996	9.16729e-05	APP/IGF1R/ABL2/EGFR/NRP1/PDGFC/DDR2/KDR/EFEMP1/CAV1/AXL/LRP4/ERRFI1/CSPG4/IL6/CNTN1/CSF2/NTRK2	18
BP	GO:0030111	regulation of Wnt signaling pathway	18/247	363/18670	1.75764e-06	0.000130996	9.16729e-05	APP/LATS1/PTK7/LATS2/SNAI2/EGFR/FZD6/ITGA3/FERMT1/TNFAIP3/SULF1/COL1A1/SULF2/CAV1/FZD1/LRP4/CDH3/APCDD1	18
BP	GO:0003007	heart morphogenesis	15/247	259/18670	1.9882e-06	0.000143197	0.000100211	SNAI2/SEMA3C/HIF1A/HEG1/NRP1/COL5A1/SPRY1/HEYL/FZD1/JAG1/TPM1/ADAMTS1/HAS2/DSP/ACTC1	15
BP	GO:0022604	regulation of cell morphogenesis	21/247	484/18670	2.0328e-06	0.000143197	0.000100211	GNA12/LIMS1/PDZD8/SEMA3C/MSN/NRP1/NEDD4/FLNA/FN1/RDX/KDR/MAP1B/LRP4/BVES/TPM1/TNFRSF12A/PDPN/HAS2/FERMT2/NTRK2/SPP1	21
BP	GO:0001942	hair follicle development	9/247	86/18670	2.03437e-06	0.000143197	0.000100211	CD109/EGFR/FZD6/MYO5A/FERMT1/LRP4/CDH3/APCDD1/FST	9
BP	GO:0060537	muscle tissue development	19/247	408/18670	2.27956e-06	0.000153925	0.000107719	DSG2/SEMA3C/MEF2A/HEG1/FRS2/SMAD1/EFNB2/RB1/CAV2/MYLK/CAV1/HEYL/GJC1/BVES/TPM1/LOX/DSP/DCN/ACTC1	19
BP	GO:0042303	molting cycle	10/247	112/18670	2.3777e-06	0.000153925	0.000107719	CD109/EGFR/FZD6/MYO5A/FERMT1/LRP4/CDH3/APCDD1/FST/PTGS2	10
BP	GO:0042633	hair cycle	10/247	112/18670	2.3777e-06	0.000153925	0.000107719	CD109/EGFR/FZD6/MYO5A/FERMT1/LRP4/CDH3/APCDD1/FST/PTGS2	10
BP	GO:0060541	respiratory system development	13/247	198/18670	2.45636e-06	0.000153925	0.000107719	PTK7/EGFR/HEG1/ITGA3/EPAS1/TNS3/SPRY1/ERRFI1/PDPN/LOX/LAMA1/MME/BASP1	13
BP	GO:0022404	molting cycle process	9/247	88/18670	2.47026e-06	0.000153925	0.000107719	CD109/EGFR/FZD6/MYO5A/FERMT1/LRP4/CDH3/APCDD1/FST	9
BP	GO:0022405	hair cycle process	9/247	88/18670	2.47026e-06	0.000153925	0.000107719	CD109/EGFR/FZD6/MYO5A/FERMT1/LRP4/CDH3/APCDD1/FST	9
BP	GO:0098773	skin epidermis development	9/247	88/18670	2.47026e-06	0.000153925	0.000107719	CD109/EGFR/FZD6/MYO5A/FERMT1/LRP4/CDH3/APCDD1/FST	9
BP	GO:0006979	response to oxidative stress	20/247	451/18670	2.58407e-06	0.00015842	0.000110865	APP/EGFR/ATRN/HIF1A/ATP2A2/PXN/EPAS1/TNFAIP3/SESN3/COL1A1/ETS1/PLA2R1/AXL/FZD1/MSRB3/TPM1/STC2/PTGS2/IL6/LCN2	20
BP	GO:0001837	epithelial to mesenchymal transition	11/247	140/18670	2.62882e-06	0.000158606	0.000110995	SNAI2/HIF1A/PHLDB1/COL1A1/SPRY1/HEYL/JAG1/FOXF2/PDPN/HAS2/IL6	11
BP	GO:0045446	endothelial cell differentiation	10/247	114/18670	2.79411e-06	0.000165944	0.00011613	ROCK2/MSN/HEG1/NRP1/RDX/KDR/JAG1/S1PR3/PDPN/F2RL1	10
BP	GO:0034332	adherens junction organization	11/247	142/18670	3.01982e-06	0.00016903	0.00011829	LIMS1/ROCK2/THBS1/NRP1/ITGA2/RDX/KDR/CDH11/CDH3/FERMT2/DSP	11
BP	GO:0072006	nephron development	11/247	142/18670	3.01982e-06	0.00016903	0.00011829	NID1/NUP160/ENPEP/ITGA3/SULF1/SULF2/HEYL/JAG1/MTSS1/ACTA2/BASP1	11
BP	GO:0035272	exocrine system development	7/247	48/18670	3.02149e-06	0.00016903	0.00011829	SNAI2/EGFR/SEMA3C/NRP1/IGSF3/LAMA1/TGM2	7
BP	GO:0003205	cardiac chamber development	12/247	171/18670	3.02394e-06	0.00016903	0.00011829	PTK7/SEMA3C/HIF1A/HEG1/FRS2/NRP1/HEYL/FZD1/JAG1/TPM1/ADAMTS1/DSP	12
BP	GO:0030324	lung development	12/247	172/18670	3.21313e-06	0.000177002	0.000123868	PTK7/EGFR/HEG1/ITGA3/EPAS1/TNS3/SPRY1/ERRFI1/PDPN/LOX/LAMA1/MME	12
BP	GO:1901342	regulation of vasculature development	19/247	422/18670	3.72455e-06	0.000199861	0.000139866	ROCK2/THBS1/GTF2I/HIF1A/NRP1/SMAD1/EFNB2/KDR/TNFAIP3/STARD13/SULF1/ETS1/THBS2/ADAM12/TNFRSF12A/VEGFC/DCN/PTGS2/IL6	19
BP	GO:0045765	regulation of angiogenesis	18/247	383/18670	3.73327e-06	0.000199861	0.000139866	ROCK2/THBS1/GTF2I/HIF1A/NRP1/SMAD1/KDR/TNFAIP3/STARD13/SULF1/ETS1/THBS2/ADAM12/TNFRSF12A/VEGFC/DCN/PTGS2/IL6	18
BP	GO:0050679	positive regulation of epithelial cell proliferation	13/247	206/18670	3.80459e-06	0.00020085	0.000140558	LAMB1/EGFR/HIF1A/NRP1/KDR/TNFAIP3/CAV2/CDH3/APLN/HAS2/VEGFC/HTRA1/CCND1	13
BP	GO:0033273	response to vitamin	9/247	93/18670	3.92673e-06	0.000204459	0.000143084	SNAI2/EGFR/ITGA2/COL1A1/MAP1B/STC2/CCND1/PTGS2/SPP1	9
BP	GO:0002064	epithelial cell development	13/247	207/18670	4.01244e-06	0.000206099	0.000144231	ROCK2/MSN/HIF1A/HEG1/FRS2/PALLD/FNDC3A/FLNA/RDX/JAG1/S1PR3/F2RL1/ACTA2	13
BP	GO:0030323	respiratory tube development	12/247	176/18670	4.07838e-06	0.000206692	0.000144647	PTK7/EGFR/HEG1/ITGA3/EPAS1/TNS3/SPRY1/ERRFI1/PDPN/LOX/LAMA1/MME	12
BP	GO:0010837	regulation of keratinocyte proliferation	6/247	33/18670	4.1427e-06	0.000207189	0.000144994	CD109/SNAI2/EFNB2/CDH3/HAS2/SLURP1	6
BP	GO:0090092	regulation of transmembrane receptor protein serine/threonine kinase signaling pathway	14/247	241/18670	4.23454e-06	0.000209032	0.000146284	THBS1/CD109/SPTBN1/ITGA3/FERMT1/CAV2/SULF1/CAV1/FZD1/LOX/HTRA1/INHBB/FST/FBN2	14
BP	GO:0007178	transmembrane receptor protein serine/threonine kinase signaling pathway	17/247	349/18670	4.3512e-06	0.000212037	0.000148387	THBS1/CD109/SMAD1/SPTBN1/PXN/ITGA3/FERMT1/CAV2/SULF1/CAV1/FZD1/FERMT2/LOX/HTRA1/INHBB/FST/FBN2	17
BP	GO:0051216	cartilage development	13/247	209/18670	4.45856e-06	0.000214512	0.000150119	SNAI2/EVC/HIF1A/SMAD1/COL6A3/SULF1/COL1A1/EFEMP1/SULF2/TGFBI/MATN3/MMP13/MATN2	13
BP	GO:0061041	regulation of wound healing	11/247	148/18670	4.51485e-06	0.000214512	0.000150119	ANO6/THBS1/CD109/PLAU/TNFAIP3/MYLK/CAV1/SERPINE2/TNFRSF12A/PDPN/F2RL1	11
BP	GO:0014706	striated muscle tissue development	18/247	390/18670	4.79952e-06	0.000225088	0.00015752	DSG2/SEMA3C/MEF2A/HEG1/FRS2/SMAD1/EFNB2/RB1/CAV2/CAV1/HEYL/GJC1/BVES/TPM1/LOX/DSP/DCN/ACTC1	18
BP	GO:1903034	regulation of response to wounding	12/247	179/18670	4.85587e-06	0.000225088	0.00015752	ANO6/THBS1/CD109/PLAU/TNFAIP3/MYLK/CAV1/SERPINE2/TNFRSF12A/PDPN/F2RL1/SPP1	12
BP	GO:0007435	salivary gland morphogenesis	6/247	34/18670	4.97504e-06	0.000227833	0.000159441	SNAI2/EGFR/SEMA3C/NRP1/LAMA1/TGM2	6
BP	GO:0048010	vascular endothelial growth factor receptor signaling pathway	9/247	96/18670	5.11419e-06	0.00023105	0.000161693	ROCK2/HIF1A/NRP1/NEDD4/PXN/KDR/SULF1/AXL/VEGFC	9
BP	GO:0060047	heart contraction	15/247	280/18670	5.16687e-06	0.00023105	0.000161693	DSG2/ATP2B4/MEF2A/ATP2A2/ASPH/FLNA/EPAS1/CAV1/GJC1/BVES/TPM1/APLN/DSP/ACTC1/DES	15
BP	GO:0038063	collagen-activated tyrosine kinase receptor signaling pathway	4/247	10/18670	5.89816e-06	0.000260685	0.000182431	COL4A1/DDR2/COL1A1/COL4A6	4
BP	GO:0071560	cellular response to transforming growth factor beta stimulus	14/247	249/18670	6.16897e-06	0.00026952	0.000188615	LIMS1/THBS1/CD109/SMAD1/PXN/ITGA3/FERMT1/CAV2/COL1A1/CAV1/FERMT2/LOX/HTRA1/FBN2	14
BP	GO:1903055	positive regulation of extracellular matrix organization	5/247	21/18670	6.66064e-06	0.000283756	0.000198577	PHLDB1/RB1/DDR2/PDPN/IL6	5
BP	GO:0060348	bone development	13/247	217/18670	6.71369e-06	0.000283756	0.000198577	ANO6/RAB23/PDGFC/SMAD1/COL6A3/SULF1/COL1A1/SULF2/HAS2/MATN3/MMP13/LOX/MATN2	13
BP	GO:0008016	regulation of heart contraction	14/247	251/18670	6.76104e-06	0.000283756	0.000198577	DSG2/ATP2B4/MEF2A/ATP2A2/ASPH/FLNA/EPAS1/CAV1/GJC1/BVES/TPM1/APLN/DSP/DES	14
BP	GO:0030199	collagen fibril organization	7/247	54/18670	6.79341e-06	0.000283756	0.000198577	COL5A1/P4HA1/RB1/DDR2/COL1A1/LOX/MMP11	7
BP	GO:0003015	heart process	15/247	290/18670	7.88488e-06	0.000325766	0.000227976	DSG2/ATP2B4/MEF2A/ATP2A2/ASPH/FLNA/EPAS1/CAV1/GJC1/BVES/TPM1/APLN/DSP/ACTC1/DES	15
BP	GO:0007431	salivary gland development	6/247	37/18670	8.31896e-06	0.000340004	0.00023794	SNAI2/EGFR/SEMA3C/NRP1/LAMA1/TGM2	6
BP	GO:0003206	cardiac chamber morphogenesis	10/247	129/18670	8.49136e-06	0.000341167	0.000238754	SEMA3C/HIF1A/HEG1/NRP1/HEYL/FZD1/JAG1/TPM1/ADAMTS1/DSP	10
BP	GO:0040037	negative regulation of fibroblast growth factor receptor signaling pathway	5/247	22/18670	8.52692e-06	0.000341167	0.000238754	THBS1/SULF1/SULF2/SPRY1/APLN	5
BP	GO:0003231	cardiac ventricle development	10/247	130/18670	9.09351e-06	0.000359419	0.000251527	PTK7/SEMA3C/HIF1A/HEG1/FRS2/HEYL/FZD1/JAG1/TPM1/DSP	10
BP	GO:1902946	protein localization to early endosome	4/247	11/18670	9.17223e-06	0.000359419	0.000251527	ROCK2/MSN/NRP1/RDX	4
BP	GO:0045666	positive regulation of neuron differentiation	17/247	371/18670	9.73182e-06	0.000377456	0.000264149	PTK7/ABL2/KIDINS220/TCF12/NRP1/TRIM32/FN1/ITGA6/ITGA3/MAP1B/HEYL/FZD1/TNFRSF12A/TIMP2/DPYSL3/CNTN1/NTRK2	17
BP	GO:0033138	positive regulation of peptidyl-serine phosphorylation	9/247	105/18670	1.06917e-05	0.000409685	0.000286704	APP/LATS1/DOCK7/EGFR/ATP2B4/CAV1/PTGS2/IL6/NTRK2	9
BP	GO:0060445	branching involved in salivary gland morphogenesis	5/247	23/18670	1.07783e-05	0.000409685	0.000286704	SNAI2/SEMA3C/NRP1/LAMA1/TGM2	5
BP	GO:0031214	biomineral tissue development	11/247	163/18670	1.13737e-05	0.000428033	0.000299544	ANO6/ROCK2/HIF1A/KLF10/DDR2/COL1A1/MMP13/LOX/FBN2/PTGS2/SPP1	11
BP	GO:0030208	dermatan sulfate biosynthetic process	4/247	12/18670	1.36155e-05	0.000507376	0.00035507	DSE/VCAN/CSPG4/DCN	4
BP	GO:0007179	transforming growth factor beta receptor signaling pathway	12/247	199/18670	1.42575e-05	0.000526144	0.000368204	THBS1/CD109/SMAD1/PXN/ITGA3/FERMT1/CAV2/CAV1/FERMT2/LOX/HTRA1/FBN2	12
BP	GO:0030048	actin filament-based movement	10/247	138/18670	1.53884e-05	0.000562415	0.000393587	DSG2/MYO5A/FLNA/CAV1/GJC1/TPM1/PDPN/DSP/ACTC1/DES	10
BP	GO:0006939	smooth muscle contraction	9/247	110/18670	1.5601e-05	0.000563514	0.000394356	ROCK2/ATP2B4/ITGA2/SULF1/SULF2/MYLK/CAV1/ACTA2/PTGS2	9
BP	GO:0048545	response to steroid hormone	17/247	385/18670	1.57149e-05	0.000563514	0.000394356	LATS1/DSG2/THBS1/EGFR/NCOR2/NEDD4/RB1/COL1A1/CAV1/HEYL/ERRFI1/FHL2/LOX/CCND1/PTGS2/IL6/SPP1	17
BP	GO:0007409	axonogenesis	19/247	468/18670	1.61438e-05	0.000573483	0.000401332	APP/DOCK7/SEMA3C/FRS2/NRP1/PALLD/SPTBN1/FN1/EFNB2/CDH11/MAP1B/LRP4/TNFRSF12A/MAP1A/PTPRZ1/MATN2/LAMA1/NTRK2/SPP1	19
BP	GO:0010634	positive regulation of epithelial cell migration	11/247	171/18670	1.78533e-05	0.000628338	0.000439721	ROCK2/THBS1/HIF1A/NRP1/ITGA2/ITGA3/KDR/ETS1/HAS2/VEGFC/PTGS2	11
BP	GO:0035265	organ growth	12/247	204/18670	1.82727e-05	0.000637199	0.000445922	LATS1/LATS2/EVC/HEG1/SMAD1/COL6A3/DDR2/DUSP6/MATN3/MMP13/MATN2/BASP1	12
BP	GO:0010631	epithelial cell migration	16/247	351/18670	1.90245e-05	0.000657384	0.000460048	ROCK2/THBS1/HIF1A/NRP1/ITGA2/EFNB2/PXN/ITGA3/FERMT1/KDR/STARD13/ETS1/HAS2/VEGFC/DCN/PTGS2	16
BP	GO:0010839	negative regulation of keratinocyte proliferation	4/247	13/18670	1.94626e-05	0.000660512	0.000462237	CD109/SNAI2/EFNB2/SLURP1	4
BP	GO:0030205	dermatan sulfate metabolic process	4/247	13/18670	1.94626e-05	0.000660512	0.000462237	DSE/VCAN/CSPG4/DCN	4
BP	GO:0030206	chondroitin sulfate biosynthetic process	5/247	26/18670	2.03983e-05	0.00068614	0.000480172	DSE/CHST15/VCAN/CSPG4/DCN	5
BP	GO:0090132	epithelium migration	16/247	354/18670	2.11098e-05	0.000703844	0.000492561	ROCK2/THBS1/HIF1A/NRP1/ITGA2/EFNB2/PXN/ITGA3/FERMT1/KDR/STARD13/ETS1/HAS2/VEGFC/DCN/PTGS2	16
BP	GO:0060135	maternal process involved in female pregnancy	7/247	64/18670	2.12976e-05	0.000703933	0.000492623	DSG2/ITGA3/ADCY7/STC2/PTGS2/MMP7/SPP1	7
BP	GO:0032963	collagen metabolic process	9/247	115/18670	2.23127e-05	0.000731124	0.000511652	HIF1A/COL5A1/ITGA2/COL1A1/ERRFI1/MMP13/MMP11/IL6/MMP7	9
BP	GO:0003416	endochondral bone growth	6/247	44/18670	2.33789e-05	0.000759515	0.00053152	EVC/COL6A3/DDR2/MATN3/MMP13/MATN2	6
BP	GO:0070252	actin-mediated cell contraction	9/247	116/18670	2.39142e-05	0.00077032	0.000539082	DSG2/FLNA/CAV1/GJC1/TPM1/PDPN/DSP/ACTC1/DES	9
BP	GO:0001952	regulation of cell-matrix adhesion	9/247	119/18670	2.9317e-05	0.000936419	0.000655321	LIMS1/ROCK2/THBS1/NRP1/PLAU/DDR2/FERMT1/KDR/JAG1	9
BP	GO:0003180	aortic valve morphogenesis	5/247	28/18670	2.98253e-05	0.000940356	0.000658076	ROCK2/SNAI2/RB1/HEYL/JAG1	5
BP	GO:0048592	eye morphogenesis	10/247	149/18670	2.9935e-05	0.000940356	0.000658076	HIF1A/FRS2/COL5A1/EFEMP1/JAG1/FOXF2/COL8A1/SDK2/FBN2/NTRK2	10
BP	GO:0017015	regulation of transforming growth factor beta receptor signaling pathway	9/247	120/18670	3.13335e-05	0.000976219	0.000683174	THBS1/CD109/ITGA3/FERMT1/CAV2/CAV1/LOX/HTRA1/FBN2	9
BP	GO:0098868	bone growth	6/247	47/18670	3.44029e-05	0.00105456	0.000737998	EVC/COL6A3/DDR2/MATN3/MMP13/MATN2	6
BP	GO:1903115	regulation of actin filament-based movement	6/247	47/18670	3.44029e-05	0.00105456	0.000737998	DSG2/ATP2A2/FLNA/CAV1/PDPN/DSP	6
BP	GO:0042698	ovulation cycle	7/247	69/18670	3.4971e-05	0.00106074	0.000742326	EGFR/NCOR2/ETS1/AXL/ADAMTS1/HAS2/MMP7	7
BP	GO:0001890	placenta development	10/247	152/18670	3.55187e-05	0.00106074	0.000742326	EGFR/HIF1A/EPAS1/HTRA1/STC2/DCN/MME/PTGS2/CSF2/SPP1	10
BP	GO:0010575	positive regulation of vascular endothelial growth factor production	5/247	29/18670	3.5652e-05	0.00106074	0.000742326	HIF1A/SULF1/SULF2/PTGS2/IL6	5
BP	GO:1903844	regulation of cellular response to transforming growth factor beta stimulus	9/247	122/18670	3.57209e-05	0.00106074	0.000742326	THBS1/CD109/ITGA3/FERMT1/CAV2/CAV1/LOX/HTRA1/FBN2	9
BP	GO:0050651	dermatan sulfate proteoglycan biosynthetic process	4/247	15/18670	3.63889e-05	0.0010722	0.000750344	DSE/VCAN/CSPG4/DCN	4
BP	GO:0007369	gastrulation	11/247	185/18670	3.70082e-05	0.00108206	0.000757244	LAMB1/LAMA3/FRS2/COL5A1/SMAD1/ITGA2/PHLDB1/FN1/ITGA3/COL8A1/APLN	11
BP	GO:0014066	regulation of phosphatidylinositol 3-kinase signaling	9/247	124/18670	4.06175e-05	0.00117853	0.000824753	IGF1R/EGFR/PDGFC/NEDD4/KDR/SERPINE2/F2RL1/DCN/NTRK2	9
BP	GO:2001236	regulation of extrinsic apoptotic signaling pathway	10/247	155/18670	4.197e-05	0.001201	0.000840481	THBS1/SNAI2/SH3RF1/NRP1/ITGA6/TIMP3/TNFAIP3/CAV1/TNFRSF12A/CSF2	10
BP	GO:0044706	multi-multicellular organism process	12/247	222/18670	4.20241e-05	0.001201	0.000840481	DSG2/ACSL4/ITGA2/ITGA3/ADCY7/ETS1/SERPINE2/SLC2A1/STC2/PTGS2/MMP7/SPP1	12
BP	GO:0090257	regulation of muscle system process	13/247	259/18670	4.3606e-05	0.00123691	0.000865611	ROCK2/DSG2/ATP2B4/MEF2A/ATP2A2/ITGA2/FLNA/CAV1/ERRFI1/TPM1/DSP/PTGS2/MYBPH	13
BP	GO:0001649	osteoblast differentiation	12/247	225/18670	4.78752e-05	0.00133216	0.00093227	SNAI2/SMAD1/DDR2/COL1A1/VCAN/FZD1/JAG1/LOX/ITGA11/FBN2/IL6/SPP1	12
BP	GO:0044849	estrous cycle	4/247	16/18670	4.80154e-05	0.00133216	0.00093227	NCOR2/ETS1/HAS2/MMP7	4
BP	GO:0050655	dermatan sulfate proteoglycan metabolic process	4/247	16/18670	4.80154e-05	0.00133216	0.00093227	DSE/VCAN/CSPG4/DCN	4
BP	GO:0001819	positive regulation of cytokine production	18/247	464/18670	4.89886e-05	0.00134932	0.000944272	APP/PANX1/ROCK2/THBS1/HIF1A/HEG1/IL1RAP/TRIM32/SPTBN1/FERMT1/SULF1/SULF2/AKAP12/F2RL1/SPON2/PTGS2/IL6/CSF2	18
BP	GO:0050650	chondroitin sulfate proteoglycan biosynthetic process	5/247	31/18670	4.99208e-05	0.00136127	0.000952641	DSE/CHST15/VCAN/CSPG4/DCN	5
BP	GO:0003208	cardiac ventricle morphogenesis	7/247	73/18670	5.04972e-05	0.00136127	0.000952641	SEMA3C/HIF1A/HEG1/HEYL/JAG1/TPM1/DSP	7
BP	GO:1903524	positive regulation of blood circulation	7/247	73/18670	5.04972e-05	0.00136127	0.000952641	EGFR/ATP2A2/CAV1/TPM1/APLN/F2RL1/PTGS2	7
BP	GO:0007565	female pregnancy	11/247	192/18670	5.19344e-05	0.00139016	0.000972856	DSG2/ACSL4/ITGA2/ITGA3/ADCY7/ETS1/SLC2A1/STC2/PTGS2/MMP7/SPP1	11
BP	GO:0034599	cellular response to oxidative stress	14/247	302/18670	5.29025e-05	0.00140617	0.00098406	EGFR/HIF1A/ATP2A2/PXN/EPAS1/TNFAIP3/ETS1/PLA2R1/AXL/FZD1/MSRB3/TPM1/IL6/LCN2	14
BP	GO:0031346	positive regulation of cell projection organization	16/247	383/18670	5.43947e-05	0.00143579	0.00100479	PTK7/ABL2/KIDINS220/NRP1/ITGA2/FN1/ITGA6/ITGA3/MAP1B/FZD1/TNFRSF12A/F2RL1/DPYSL3/CNTN1/LCN2/NTRK2	16
BP	GO:0003176	aortic valve development	5/247	32/18670	5.85307e-05	0.0015238	0.00106638	ROCK2/SNAI2/RB1/HEYL/JAG1	5
BP	GO:0060317	cardiac epithelial to mesenchymal transition	5/247	32/18670	5.85307e-05	0.0015238	0.00106638	SNAI2/SPRY1/HEYL/JAG1/HAS2	5
BP	GO:2001234	negative regulation of apoptotic signaling pathway	12/247	230/18670	5.91993e-05	0.00153073	0.00107123	THBS1/SNAI2/SH3RF1/HIF1A/NRP1/HYOU1/TRIM32/ITGA6/RB1/TNFAIP3/PTGS2/CSF2	12
BP	GO:0010715	regulation of extracellular matrix disassembly	4/247	17/18670	6.21386e-05	0.00158516	0.00110932	DDR2/ETS1/PDPN/IL6	4
BP	GO:0061298	retina vasculature development in camera-type eye	4/247	17/18670	6.21386e-05	0.00158516	0.00110932	COL4A1/HIF1A/NRP1/LAMA1	4
BP	GO:0032970	regulation of actin filament-based process	16/247	388/18670	6.33954e-05	0.00160644	0.00112421	LATS1/ROCK2/DSG2/ABL2/LIMA1/ATP2A2/NRP1/SPTBN1/FLNA/PXN/RDX/CAV1/TPM1/PDPN/F2RL1/DSP	16
BP	GO:0050680	negative regulation of epithelial cell proliferation	10/247	165/18670	7.11971e-05	0.00179219	0.0012542	THBS1/CD109/SNAI2/EFNB2/RB1/CAV2/SULF1/CAV1/MTSS1/SLURP1	10
BP	GO:0010574	regulation of vascular endothelial growth factor production	5/247	34/18670	7.91511e-05	0.00196636	0.00137609	HIF1A/SULF1/SULF2/PTGS2/IL6	5
BP	GO:0098901	regulation of cardiac muscle cell action potential	5/247	34/18670	7.91511e-05	0.00196636	0.00137609	DSG2/ATP2A2/FLNA/CAV1/DSP	5
BP	GO:0043010	camera-type eye development	14/247	314/18670	8.03036e-05	0.00198204	0.00138706	COL4A1/EGFR/ATP2B4/HIF1A/FRS2/NRP1/EFEMP1/JAG1/FOXF2/COL8A1/SDK2/LAMA1/FBN2/NTRK2	14
BP	GO:0001570	vasculogenesis	7/247	79/18670	8.39994e-05	0.00203364	0.00142317	QKI/HEG1/KDR/CAV1/GJC1/HAS2/NTRK2	7
BP	GO:0030193	regulation of blood coagulation	7/247	79/18670	8.39994e-05	0.00203364	0.00142317	ANO6/THBS1/PLAU/CAV1/SERPINE2/PDPN/F2RL1	7
BP	GO:0043536	positive regulation of blood vessel endothelial cell migration	7/247	79/18670	8.39994e-05	0.00203364	0.00142317	THBS1/HIF1A/NRP1/KDR/ETS1/VEGFC/PTGS2	7
BP	GO:0048871	multicellular organismal homeostasis	18/247	485/18670	8.61926e-05	0.00207353	0.00145109	IGF1R/DOCK7/EGFR/PDGFC/TRIM32/ADCY3/RB1/EPAS1/TNFAIP3/ADCY7/CAV1/CDH3/APLN/HAS2/PTGS2/IL6/LCN2/SPP1	18
BP	GO:0048660	regulation of smooth muscle cell proliferation	10/247	169/18670	8.69826e-05	0.00207938	0.00145518	THBS1/EGFR/ITGA2/TNFAIP3/TPM1/ADAMTS1/APLN/TGM2/PTGS2/IL6	10
BP	GO:0035637	multicellular organismal signaling	11/247	204/18670	8.96252e-05	0.00212916	0.00149002	DSG2/ATP2B4/MEF2A/ATP2A2/ASPH/ITGA2/FLNA/CAV1/GJC1/DSP/NTRK2	11
BP	GO:1900046	regulation of hemostasis	7/247	80/18670	9.10293e-05	0.00214908	0.00150396	ANO6/THBS1/PLAU/CAV1/SERPINE2/PDPN/F2RL1	7
BP	GO:0048659	smooth muscle cell proliferation	10/247	171/18670	9.59286e-05	0.00225077	0.00157512	THBS1/EGFR/ITGA2/TNFAIP3/TPM1/ADAMTS1/APLN/TGM2/PTGS2/IL6	10
BP	GO:0007045	cell-substrate adherens junction assembly	7/247	81/18670	9.85312e-05	0.00227644	0.00159309	LIMS1/ROCK2/THBS1/NRP1/ITGA2/KDR/FERMT2	7
BP	GO:0048041	focal adhesion assembly	7/247	81/18670	9.85312e-05	0.00227644	0.00159309	LIMS1/ROCK2/THBS1/NRP1/ITGA2/KDR/FERMT2	7
BP	GO:0033135	regulation of peptidyl-serine phosphorylation	9/247	139/18670	9.88192e-05	0.00227644	0.00159309	APP/LATS1/DOCK7/EGFR/ATP2B4/CAV1/PTGS2/IL6/NTRK2	9
BP	GO:0010976	positive regulation of neuron projection development	13/247	281/18670	9.98134e-05	0.00228549	0.00159942	PTK7/ABL2/KIDINS220/NRP1/FN1/ITGA6/ITGA3/MAP1B/FZD1/TNFRSF12A/DPYSL3/CNTN1/NTRK2	13
BP	GO:0001654	eye development	15/247	362/18670	0.000101844	0.00231802	0.00162219	COL4A1/EGFR/ATP2B4/HIF1A/FRS2/NRP1/COL5A1/EFEMP1/JAG1/FOXF2/COL8A1/SDK2/LAMA1/FBN2/NTRK2	15
BP	GO:0010573	vascular endothelial growth factor production	5/247	36/18670	0.000104951	0.00236047	0.00165189	HIF1A/SULF1/SULF2/PTGS2/IL6	5
BP	GO:0040036	regulation of fibroblast growth factor receptor signaling pathway	5/247	36/18670	0.000104951	0.00236047	0.00165189	THBS1/SULF1/SULF2/SPRY1/APLN	5
BP	GO:2001233	regulation of apoptotic signaling pathway	16/247	406/18670	0.000107588	0.00240554	0.00168343	THBS1/SNAI2/SH3RF1/HIF1A/NRP1/HYOU1/TRIM32/ITGA6/RB1/TIMP3/TNFAIP3/CAV1/TNFRSF12A/INHBB/PTGS2/CSF2	16
BP	GO:0050808	synapse organization	16/247	408/18670	0.000113865	0.00249001	0.00174255	APP/COL4A1/IGF1R/NRP1/MYO5A/IL1RAP/NEDD4/EFNB2/PCDHGC3/ITGA3/MAP1B/THBS2/FZD1/LRP4/SDK2/NTRK2	16
BP	GO:0150063	visual system development	15/247	366/18670	0.000114984	0.00249001	0.00174255	COL4A1/EGFR/ATP2B4/HIF1A/FRS2/NRP1/COL5A1/EFEMP1/JAG1/FOXF2/COL8A1/SDK2/LAMA1/FBN2/NTRK2	15
BP	GO:0006970	response to osmotic stress	7/247	83/18670	0.000115046	0.00249001	0.00174255	EGFR/ITGA2/TSC22D2/MYLK/ERRFI1/SLC2A1/PTGS2	7
BP	GO:1901879	regulation of protein depolymerization	7/247	83/18670	0.000115046	0.00249001	0.00174255	LIMA1/ASPH/SPTBN1/RDX/MAP1B/F2RL1/MAP1A	7
BP	GO:0052547	regulation of peptidase activity	17/247	452/18670	0.00011562	0.00249001	0.00174255	APP/ROCK2/THBS1/CD109/SH3RF1/ASPH/HIP1/FN1/COL6A3/ANTXR1/TIMP3/PI15/CAV1/SERPINE2/TIMP2/PTGS2/CSTA	17
BP	GO:0007163	establishment or maintenance of cell polarity	11/247	210/18670	0.000115951	0.00249001	0.00174255	PTK7/CLIC4/ROCK2/DOCK7/DST/MSN/FERMT1/MAP1B/SPRY1/CAP2/LAMA1	11
BP	GO:0009612	response to mechanical stimulus	11/247	210/18670	0.000115951	0.00249001	0.00174255	THBS1/EGFR/ITGA2/COL1A1/MAP1B/ETS1/SERPINE2/SLC2A1/DCN/PTGS2/MMP7	11
BP	GO:0060828	regulation of canonical Wnt signaling pathway	13/247	286/18670	0.000119035	0.00252104	0.00176427	LATS1/PTK7/LATS2/SNAI2/EGFR/FZD6/FERMT1/COL1A1/SULF2/CAV1/FZD1/LRP4/CDH3	13
BP	GO:0034405	response to fluid shear stress	5/247	37/18670	0.00012005	0.00252104	0.00176427	ETS1/MTSS1/HAS2/PTGS2/CSF2	5
BP	GO:0038083	peptidyl-tyrosine autophosphorylation	5/247	37/18670	0.00012005	0.00252104	0.00176427	IGF1R/ABL2/EGFR/KDR/CAV1	5
BP	GO:1905314	semi-lunar valve development	5/247	37/18670	0.00012005	0.00252104	0.00176427	ROCK2/SNAI2/RB1/HEYL/JAG1	5
BP	GO:0003279	cardiac septum development	8/247	112/18670	0.000121958	0.00252265	0.00176539	PTK7/SEMA3C/HEG1/FRS2/NRP1/HEYL/FZD1/JAG1	8
BP	GO:0061162	establishment of monopolar cell polarity	4/247	20/18670	0.000122607	0.00252265	0.00176539	PTK7/MSN/MAP1B/LAMA1	4
BP	GO:0010975	regulation of neuron projection development	18/247	499/18670	0.00012318	0.00252265	0.00176539	PTK7/ABL2/KIDINS220/SEMA3C/NRP1/NEDD4/FN1/EFNB2/ITGA6/ITGA3/MAP1B/FZD1/LRP4/TNFRSF12A/DPYSL3/CNTN1/NTRK2/SPP1	18
BP	GO:0031667	response to nutrient levels	18/247	499/18670	0.00012318	0.00252265	0.00176539	PANX1/ACSL4/SNAI2/EGFR/KLF10/ITGA2/SESN3/COL1A1/MAP1B/SLC2A1/FADS1/INHBB/STC2/CCND1/PTGS2/MMP7/LCN2/SPP1	18
BP	GO:0014910	regulation of smooth muscle cell migration	7/247	84/18670	0.000124108	0.00252265	0.00176539	DOCK7/NRP1/ITGA2/PLAU/TPM1/ADAMTS1/HAS2	7
BP	GO:0050818	regulation of coagulation	7/247	84/18670	0.000124108	0.00252265	0.00176539	ANO6/THBS1/PLAU/CAV1/SERPINE2/PDPN/F2RL1	7
BP	GO:0001885	endothelial cell development	6/247	59/18670	0.000126472	0.00255702	0.00178944	ROCK2/MSN/HEG1/RDX/S1PR3/F2RL1	6
BP	GO:0001959	regulation of cytokine-mediated signaling pathway	10/247	177/18670	0.000127585	0.00256588	0.00179565	HIF1A/OTUD4/TRIM32/TNFAIP3/ELF1/CAV1/AXL/F2RL1/CCDC3/IL6	10
BP	GO:0043244	regulation of protein complex disassembly	8/247	113/18670	0.000129774	0.00259616	0.00181683	IGF1R/LIMA1/ASPH/SPTBN1/RDX/MAP1B/F2RL1/MAP1A	8
BP	GO:0048880	sensory system development	15/247	371/18670	0.000133469	0.00264767	0.00185288	COL4A1/EGFR/ATP2B4/HIF1A/FRS2/NRP1/COL5A1/EFEMP1/JAG1/FOXF2/COL8A1/SDK2/LAMA1/FBN2/NTRK2	15
BP	GO:0014031	mesenchymal cell development	7/247	85/18670	0.000133742	0.00264767	0.00185288	SNAI2/SEMA3C/HIF1A/NRP1/FN1/HEYL/JAG1	7
BP	GO:0071901	negative regulation of protein serine/threonine kinase activity	9/247	145/18670	0.000136498	0.00268824	0.00188127	LATS1/LATS2/IPO7/HEG1/RB1/TNFAIP3/CAV1/SPRY1/DUSP6	9
BP	GO:0030282	bone mineralization	8/247	114/18670	0.000137998	0.00270377	0.00189214	ANO6/HIF1A/KLF10/DDR2/MMP13/LOX/FBN2/PTGS2	8
BP	GO:0018149	peptide cross-linking	6/247	60/18670	0.000138985	0.00270915	0.0018959	THBS1/FN1/DSP/DCN/TGM2/CSTA	6
BP	GO:0008361	regulation of cell size	10/247	179/18670	0.000139927	0.00271358	0.00189901	ANO6/SEMA3C/MSN/NRP1/FN1/RDX/MAP1B/TNFRSF12A/IL7R/SPP1	10
BP	GO:0010632	regulation of epithelial cell migration	13/247	291/18670	0.000141374	0.00272772	0.0019089	ROCK2/THBS1/HIF1A/NRP1/ITGA2/ITGA3/KDR/STARD13/ETS1/HAS2/VEGFC/DCN/PTGS2	13
BP	GO:0061337	cardiac conduction	9/247	146/18670	0.000143815	0.00276082	0.00193206	DSG2/ATP2B4/MEF2A/ATP2A2/ASPH/FLNA/CAV1/GJC1/DSP	9
BP	GO:2000027	regulation of animal organ morphogenesis	12/247	253/18670	0.000146178	0.00278703	0.00195041	PTK7/SNAI2/SEMA3C/FZD6/FRS2/TNFAIP3/SULF1/SULF2/SPRY1/FZD1/JAG1/BASP1	12
BP	GO:0006023	aminoglycan biosynthetic process	8/247	115/18670	0.000146647	0.00278703	0.00195041	DSE/CHST15/VCAN/B3GNT5/CSPG4/HAS2/DCN/HAS3	8
BP	GO:0061339	establishment or maintenance of monopolar cell polarity	4/247	21/18670	0.000149888	0.00283446	0.0019836	PTK7/MSN/MAP1B/LAMA1	4
BP	GO:0014068	positive regulation of phosphatidylinositol 3-kinase signaling	7/247	87/18670	0.00015483	0.00290582	0.00203354	IGF1R/PDGFC/NEDD4/KDR/F2RL1/DCN/NTRK2	7
BP	GO:0030204	chondroitin sulfate metabolic process	5/247	39/18670	0.000155191	0.00290582	0.00203354	DSE/CHST15/VCAN/CSPG4/DCN	5
BP	GO:0014065	phosphatidylinositol 3-kinase signaling	9/247	148/18670	0.000159434	0.00297063	0.0020789	IGF1R/EGFR/PDGFC/NEDD4/KDR/SERPINE2/F2RL1/DCN/NTRK2	9
BP	GO:0048511	rhythmic process	13/247	295/18670	0.00016176	0.00298786	0.00209095	ROCK2/EGFR/OPN3/KLF10/NCOR2/ETS1/AXL/ADAMTS1/TOP2A/HAS2/CSF2/MMP7/NTRK2	13
BP	GO:0050730	regulation of peptidyl-tyrosine phosphorylation	12/247	256/18670	0.000163149	0.00298786	0.00209095	APP/EGFR/NRP1/PDGFC/CAV1/LRP4/ERRFI1/CSPG4/IL6/CNTN1/CSF2/NTRK2	12
BP	GO:0090596	sensory organ morphogenesis	12/247	256/18670	0.000163149	0.00298786	0.00209095	PTK7/FZD6/HIF1A/FRS2/COL5A1/EFEMP1/JAG1/FOXF2/COL8A1/SDK2/FBN2/NTRK2	12
BP	GO:0007596	blood coagulation	14/247	336/18670	0.000163503	0.00298786	0.00209095	ANO6/GNA12/THBS1/FZD6/ITGA2/FLNA/PLAU/COL1A1/CAV1/AXL/SERPINE2/PDPN/F2RL1/IL6	14
BP	GO:1901888	regulation of cell junction assembly	7/247	88/18670	0.00016634	0.00302516	0.00211706	LIMS1/ROCK2/THBS1/SNAI2/NRP1/KDR/CAV1	7
BP	GO:0007584	response to nutrient	11/247	219/18670	0.000167671	0.00303485	0.00212384	PANX1/ACSL4/SNAI2/EGFR/ITGA2/COL1A1/MAP1B/STC2/CCND1/PTGS2/SPP1	11
BP	GO:0008360	regulation of cell shape	9/247	150/18670	0.000176443	0.00317849	0.00222436	GNA12/MSN/FN1/RDX/KDR/BVES/TPM1/PDPN/FERMT2	9
BP	GO:0042176	regulation of protein catabolic process	15/247	381/18670	0.00017833	0.00319733	0.00223754	GNA12/LATS1/EGFR/MSN/TRIM32/NEDD4/FLNA/RDX/TIMP3/TNFAIP3/CAV1/FOXF2/SERPINE2/MAP1A/TIMP2	15
BP	GO:0071496	cellular response to external stimulus	14/247	339/18670	0.000179248	0.0031987	0.0022385	SNAI2/EGFR/KLF10/ITGA2/ITGA6/SESN3/COL1A1/AXL/SLC2A1/FADS1/INHBB/PTGS2/MMP7/LCN2	14
BP	GO:0097205	renal filtration	4/247	22/18670	0.000181302	0.00322023	0.00225357	ITGA3/SULF1/SULF2/F2RL1	4
BP	GO:0007599	hemostasis	14/247	341/18670	0.000190458	0.00335326	0.00234667	ANO6/GNA12/THBS1/FZD6/ITGA2/FLNA/PLAU/COL1A1/CAV1/AXL/SERPINE2/PDPN/F2RL1/IL6	14
BP	GO:0070372	regulation of ERK1 and ERK2 cascade	13/247	300/18670	0.00019076	0.00335326	0.00234667	APP/EGFR/FRS2/NRP1/PDGFC/FN1/TIMP3/KDR/SPRY1/ERRFI1/DUSP6/AKAP12/F2RL1	13
BP	GO:0034333	adherens junction assembly	7/247	90/18670	0.000191439	0.00335326	0.00234667	LIMS1/ROCK2/THBS1/NRP1/ITGA2/KDR/FERMT2	7
BP	GO:0050817	coagulation	14/247	342/18670	0.000196286	0.00341563	0.00239031	ANO6/GNA12/THBS1/FZD6/ITGA2/FLNA/PLAU/COL1A1/CAV1/AXL/SERPINE2/PDPN/F2RL1/IL6	14
BP	GO:0010769	regulation of cell morphogenesis involved in differentiation	13/247	301/18670	0.000197066	0.00341563	0.00239031	LIMS1/SEMA3C/NRP1/NEDD4/FLNA/FN1/MAP1B/LRP4/TNFRSF12A/PDPN/HAS2/NTRK2/SPP1	13
BP	GO:0061028	establishment of endothelial barrier	5/247	41/18670	0.000197695	0.00341563	0.00239031	ROCK2/MSN/RDX/S1PR3/F2RL1	5
BP	GO:0097191	extrinsic apoptotic signaling pathway	11/247	224/18670	0.000204061	0.00350967	0.00245612	THBS1/SNAI2/SH3RF1/NRP1/ITGA6/TIMP3/TNFAIP3/CAV1/TNFRSF12A/CSF2/LCN2	11
BP	GO:0014909	smooth muscle cell migration	7/247	91/18670	0.000205087	0.00351143	0.00245735	DOCK7/NRP1/ITGA2/PLAU/TPM1/ADAMTS1/HAS2	7
BP	GO:0001704	formation of primary germ layer	8/247	121/18670	0.000208444	0.0035529	0.00248638	LAMB1/LAMA3/COL5A1/SMAD1/ITGA2/FN1/ITGA3/COL8A1	8
BP	GO:0060759	regulation of response to cytokine stimulus	10/247	190/18670	0.000227307	0.00385712	0.00269927	HIF1A/OTUD4/TRIM32/TNFAIP3/ELF1/CAV1/AXL/F2RL1/CCDC3/IL6	10
BP	GO:0002062	chondrocyte differentiation	8/247	123/18670	0.000233258	0.00392307	0.00274543	SNAI2/COL6A3/SULF1/EFEMP1/SULF2/TGFBI/MATN3/MATN2	8
BP	GO:0042089	cytokine biosynthetic process	8/247	123/18670	0.000233258	0.00392307	0.00274543	APP/THBS1/IL1RAP/ERRFI1/AKAP12/IGF2BP2/INHBB/IL6	8
BP	GO:0043434	response to peptide hormone	16/247	436/18670	0.000241957	0.00405144	0.00283527	IGF1R/ROCK2/MYO5A/PXN/ADCY3/ADCY7/CAV2/SESN3/COL1A1/MAP1B/CAV1/ERRFI1/SLC2A1/INHBB/STC2/PTGS2	16
BP	GO:0042107	cytokine metabolic process	8/247	124/18670	0.000246544	0.00407192	0.00284959	APP/THBS1/IL1RAP/ERRFI1/AKAP12/IGF2BP2/INHBB/IL6	8
BP	GO:0001764	neuron migration	9/247	157/18670	0.000248343	0.00407192	0.00284959	SH3RF1/NRP1/FLNA/NAV1/ITGA3/MAP1B/AXL/MATN2/NTRK2	9
BP	GO:0071364	cellular response to epidermal growth factor stimulus	5/247	43/18670	0.000248536	0.00407192	0.00284959	SNAI2/EGFR/PTPN12/COL1A1/ERRFI1	5
BP	GO:0086004	regulation of cardiac muscle cell contraction	5/247	43/18670	0.000248536	0.00407192	0.00284959	DSG2/ATP2A2/FLNA/CAV1/DSP	5
BP	GO:0099054	presynapse assembly	5/247	43/18670	0.000248536	0.00407192	0.00284959	APP/IL1RAP/EFNB2/FZD1/LRP4	5
BP	GO:0006029	proteoglycan metabolic process	7/247	94/18670	0.000250812	0.00408526	0.00285893	DSE/SULF1/CHST15/VCAN/SULF2/CSPG4/DCN	7
BP	GO:0002934	desmosome organization	3/247	10/18670	0.000256284	0.00408526	0.00285893	DSG2/SNAI2/DSP	3
BP	GO:0010749	regulation of nitric oxide mediated signal transduction	3/247	10/18670	0.000256284	0.00408526	0.00285893	THBS1/EGFR/ATP2B4	3
BP	GO:0032836	glomerular basement membrane development	3/247	10/18670	0.000256284	0.00408526	0.00285893	NID1/SULF1/SULF2	3
BP	GO:0061299	retina vasculature morphogenesis in camera-type eye	3/247	10/18670	0.000256284	0.00408526	0.00285893	COL4A1/NRP1/LAMA1	3
BP	GO:1903391	regulation of adherens junction organization	6/247	67/18670	0.000256516	0.00408526	0.00285893	LIMS1/ROCK2/THBS1/NRP1/RDX/KDR	6
BP	GO:1901654	response to ketone	10/247	193/18670	0.000257844	0.00408526	0.00285893	ROCK2/DSG2/THBS1/EGFR/MSN/ADCY3/CAV1/ERRFI1/CCND1/SPP1	10
BP	GO:0036010	protein localization to endosome	4/247	24/18670	0.000257948	0.00408526	0.00285893	ROCK2/MSN/NRP1/RDX	4
BP	GO:1902903	regulation of supramolecular fiber organization	14/247	352/18670	0.000263566	0.0041569	0.00290906	APP/LATS1/ROCK2/LIMA1/NRP1/SPTBN1/FLNA/PXN/RDX/RB1/MAP1B/TPM1/F2RL1/MAP1A	14
BP	GO:0050654	chondroitin sulfate proteoglycan metabolic process	5/247	44/18670	0.000277402	0.00434842	0.0030431	DSE/CHST15/VCAN/CSPG4/DCN	5
BP	GO:0071230	cellular response to amino acid stimulus	6/247	68/18670	0.000278264	0.00434842	0.0030431	COL4A1/EGFR/PDGFC/SESN3/COL1A1/NTRK2	6
BP	GO:0034612	response to tumor necrosis factor	13/247	312/18670	0.000279141	0.00434842	0.0030431	LIMS1/THBS1/TNFRSF21/TRIM32/TNFAIP3/COL1A1/TNFRSF12A/AKAP12/F2RL1/HAS2/CCDC3/PTGS2/LCN2	13
BP	GO:0048738	cardiac muscle tissue development	11/247	233/18670	0.000286496	0.00444479	0.00311053	DSG2/MEF2A/HEG1/FRS2/SMAD1/EFNB2/GJC1/BVES/TPM1/DSP/ACTC1	11
BP	GO:0043542	endothelial cell migration	12/247	273/18670	0.000294661	0.00455287	0.00318617	ROCK2/THBS1/HIF1A/NRP1/EFNB2/PXN/KDR/STARD13/ETS1/VEGFC/DCN/PTGS2	12
BP	GO:0001945	lymph vessel development	4/247	25/18670	0.000303909	0.00463846	0.00324607	HEG1/EFNB2/PDPN/VEGFC	4
BP	GO:0050927	positive regulation of positive chemotaxis	4/247	25/18670	0.000303909	0.00463846	0.00324607	ITGA2/KDR/F2RL1/VEGFC	4
BP	GO:0002576	platelet degranulation	8/247	128/18670	0.000306036	0.00463846	0.00324607	APP/THBS1/CD109/FLNA/FN1/TIMP3/PCDH7/VEGFC	8
BP	GO:0010595	positive regulation of endothelial cell migration	8/247	128/18670	0.000306036	0.00463846	0.00324607	ROCK2/THBS1/HIF1A/NRP1/KDR/ETS1/VEGFC/PTGS2	8
BP	GO:0006469	negative regulation of protein kinase activity	11/247	235/18670	0.000308203	0.00463846	0.00324607	LATS1/IGF1R/LATS2/IPO7/HEG1/RB1/TNFAIP3/CAV1/SPRY1/ERRFI1/DUSP6	11
BP	GO:0001974	blood vessel remodeling	5/247	45/18670	0.000308743	0.00463846	0.00324607	SEMA3C/EPAS1/AXL/JAG1/TGM2	5
BP	GO:0035987	endodermal cell differentiation	5/247	45/18670	0.000308743	0.00463846	0.00324607	LAMB1/LAMA3/COL5A1/FN1/COL8A1	5
BP	GO:0070371	ERK1 and ERK2 cascade	13/247	317/18670	0.000325178	0.00486614	0.0034054	APP/EGFR/FRS2/NRP1/PDGFC/FN1/TIMP3/KDR/SPRY1/ERRFI1/DUSP6/AKAP12/F2RL1	13
BP	GO:0099172	presynapse organization	5/247	46/18670	0.000342694	0.00510815	0.00357476	APP/IL1RAP/EFNB2/FZD1/LRP4	5
BP	GO:0061314	Notch signaling involved in heart development	3/247	11/18670	0.000348952	0.00516095	0.00361172	SNAI2/HEYL/JAG1	3
BP	GO:1905668	positive regulation of protein localization to endosome	3/247	11/18670	0.000348952	0.00516095	0.00361172	ROCK2/MSN/RDX	3
BP	GO:0050926	regulation of positive chemotaxis	4/247	26/18670	0.000355457	0.00522151	0.0036541	ITGA2/KDR/F2RL1/VEGFC	4
BP	GO:0033002	muscle cell proliferation	11/247	239/18670	0.000355794	0.00522151	0.0036541	THBS1/EGFR/SMAD1/ITGA2/TNFAIP3/TPM1/ADAMTS1/APLN/TGM2/PTGS2/IL6	11
BP	GO:0018209	peptidyl-serine modification	13/247	322/18670	0.000377541	0.00547058	0.0038284	APP/LATS1/ROCK2/DOCK7/LATS2/EGFR/ATP2B4/CLSPN/CAV1/DCN/PTGS2/IL6/NTRK2	13
BP	GO:0014911	positive regulation of smooth muscle cell migration	5/247	47/18670	0.000379395	0.00547058	0.0038284	DOCK7/NRP1/ITGA2/ADAMTS1/HAS2	5
BP	GO:0060351	cartilage development involved in endochondral bone morphogenesis	5/247	47/18670	0.000379395	0.00547058	0.0038284	COL6A3/COL1A1/MATN3/MMP13/MATN2	5
BP	GO:0070849	response to epidermal growth factor	5/247	47/18670	0.000379395	0.00547058	0.0038284	SNAI2/EGFR/PTPN12/COL1A1/ERRFI1	5
BP	GO:0032102	negative regulation of response to external stimulus	14/247	365/18670	0.000379961	0.00547058	0.0038284	THBS1/CD109/SNAI2/SEMA3C/NRP1/PLAU/RB1/TNFAIP3/ADCY7/ETS1/SERPINE2/NT5E/HTRA1/SPP1	14
BP	GO:0002027	regulation of heart rate	7/247	101/18670	0.000389774	0.00556967	0.00389774	DSG2/ATP2A2/EPAS1/CAV1/BVES/TPM1/DSP	7
BP	GO:0048661	positive regulation of smooth muscle cell proliferation	7/247	101/18670	0.000389774	0.00556967	0.00389774	THBS1/EGFR/ITGA2/ADAMTS1/TGM2/PTGS2/IL6	7
BP	GO:0035051	cardiocyte differentiation	9/247	167/18670	0.000391851	0.00557838	0.00390384	EGFR/SEMA3C/MEF2A/FRS2/EFNB2/SPRY1/JAG1/BVES/ACTC1	9
BP	GO:0007156	homophilic cell adhesion via plasma membrane adhesion molecules	9/247	168/18670	0.000409346	0.00580463	0.00406217	DSG2/PALLD/PCDHGC3/CDH11/PCDH7/CDH3/HMCN1/SDK2/DSG3	9
BP	GO:0002026	regulation of the force of heart contraction	4/247	27/18670	0.000412968	0.00580463	0.00406217	ATP2B4/ATP2A2/CAV1/APLN	4
BP	GO:0060384	innervation	4/247	27/18670	0.000412968	0.00580463	0.00406217	NRP1/SULF1/SULF2/SERPINE2	4
BP	GO:0000079	regulation of cyclin-dependent protein serine/threonine kinase activity	7/247	102/18670	0.000413853	0.00580463	0.00406217	LATS1/LATS2/IPO7/EGFR/CCNK/TNFAIP3/CCND1	7
BP	GO:0032355	response to estradiol	8/247	134/18670	0.000416817	0.00581232	0.00406756	EGFR/NCOR2/ITGA2/COL1A1/MAP1B/ETS1/CCND1/PTGS2	8
BP	GO:0002063	chondrocyte development	5/247	48/18670	0.000418989	0.00581232	0.00406756	COL6A3/SULF1/SULF2/MATN3/MATN2	5
BP	GO:0007595	lactation	5/247	48/18670	0.000418989	0.00581232	0.00406756	HIF1A/NCOR2/CAV1/APLN/CCND1	5
BP	GO:0032535	regulation of cellular component size	14/247	370/18670	0.000435194	0.00601167	0.00420706	ANO6/LATS1/LIMA1/SEMA3C/MSN/NRP1/SPTBN1/FN1/RDX/MAP1B/TNFRSF12A/F2RL1/IL7R/SPP1	14
BP	GO:0030010	establishment of cell polarity	8/247	135/18670	0.000438103	0.00601167	0.00420706	PTK7/ROCK2/DOCK7/MSN/FERMT1/MAP1B/SPRY1/LAMA1	8
BP	GO:0050921	positive regulation of chemotaxis	8/247	135/18670	0.000438103	0.00601167	0.00420706	ANO6/THBS1/NRP1/ITGA2/KDR/F2RL1/VEGFC/IL6	8
BP	GO:0086001	cardiac muscle cell action potential	6/247	74/18670	0.000440932	0.00602871	0.00421899	DSG2/ATP2A2/FLNA/CAV1/GJC1/DSP	6
BP	GO:0019058	viral life cycle	13/247	328/18670	0.000449698	0.00612653	0.00428744	SRPK2/ROCK2/EGFR/CCNK/NUP160/NUP153/TRIM32/ITGA2/EFNB2/CAV2/CAV1/AXL/TOP2A	13
BP	GO:1902414	protein localization to cell junction	3/247	12/18670	0.00046073	0.00623215	0.00436136	HEG1/FLNA/DSP	3
BP	GO:1905666	regulation of protein localization to endosome	3/247	12/18670	0.00046073	0.00623215	0.00436136	ROCK2/MSN/RDX	3
BP	GO:0014812	muscle cell migration	7/247	104/18670	0.000465574	0.00623325	0.00436213	DOCK7/NRP1/ITGA2/PLAU/TPM1/ADAMTS1/HAS2	7
BP	GO:2001237	negative regulation of extrinsic apoptotic signaling pathway	7/247	104/18670	0.000465574	0.00623325	0.00436213	THBS1/SNAI2/SH3RF1/NRP1/ITGA6/TNFAIP3/CSF2	7
BP	GO:0006937	regulation of muscle contraction	9/247	171/18670	0.000465731	0.00623325	0.00436213	DSG2/ATP2A2/ITGA2/FLNA/CAV1/TPM1/DSP/PTGS2/MYBPH	9
BP	GO:0085029	extracellular matrix assembly	4/247	28/18670	0.000476825	0.00635934	0.00445037	ANTXR1/HAS2/LOX/HAS3	4
BP	GO:0060048	cardiac muscle contraction	8/247	137/18670	0.000483326	0.00642122	0.00449367	DSG2/ATP2A2/FLNA/CAV1/GJC1/TPM1/DSP/ACTC1	8
BP	GO:0051701	interaction with host	10/247	209/18670	0.000484844	0.00642122	0.00449367	EGFR/CCNK/NUP153/TRIM32/NEDD4/ITGA2/EFNB2/CAV2/CAV1/AXL	10
BP	GO:0007009	plasma membrane organization	7/247	105/18670	0.0004933	0.00651054	0.00455618	ANO6/ATP2A2/COL5A1/SPTBN1/CAV2/CAV1/MTSS1	7
BP	GO:0051346	negative regulation of hydrolase activity	16/247	466/18670	0.000503121	0.0066054	0.00462256	APP/ROCK2/THBS1/CD109/SH3RF1/COL6A3/RDX/TIMP3/PI15/PLA2R1/SPRY1/SERPINE2/PPP4R4/TIMP2/PTGS2/CSTA	16
BP	GO:0001659	temperature homeostasis	9/247	173/18670	0.000506754	0.0066054	0.00462256	IGF1R/DOCK7/PDGFC/RB1/EPAS1/CAV1/APLN/PTGS2/LCN2	9
BP	GO:0001706	endoderm formation	5/247	50/18670	0.000507439	0.0066054	0.00462256	LAMB1/LAMA3/COL5A1/FN1/COL8A1	5
BP	GO:0002931	response to ischemia	5/247	50/18670	0.000507439	0.0066054	0.00462256	PANX1/ROCK2/HYOU1/CAV1/BVES	5
BP	GO:1904029	regulation of cyclin-dependent protein kinase activity	7/247	106/18670	0.000522326	0.0067587	0.00472985	LATS1/LATS2/IPO7/EGFR/CCNK/TNFAIP3/CCND1	7
BP	GO:0071356	cellular response to tumor necrosis factor	12/247	291/18670	0.000522773	0.0067587	0.00472985	LIMS1/THBS1/TNFRSF21/TRIM32/TNFAIP3/COL1A1/TNFRSF12A/AKAP12/F2RL1/HAS2/CCDC3/LCN2	12
BP	GO:0006941	striated muscle contraction	9/247	174/18670	0.000528351	0.00680767	0.00476412	DSG2/ATP2A2/FLNA/CAV1/GJC1/TPM1/DSP/ACTC1/MYBPH	9
BP	GO:0060536	cartilage morphogenesis	4/247	29/18670	0.000547413	0.00699451	0.00489487	SNAI2/COL6A3/MATN3/MATN2	4
BP	GO:0090162	establishment of epithelial cell polarity	4/247	29/18670	0.000547413	0.00699451	0.00489487	PTK7/MSN/FERMT1/LAMA1	4
BP	GO:0060070	canonical Wnt signaling pathway	13/247	335/18670	0.000548373	0.00699451	0.00489487	LATS1/PTK7/LATS2/SNAI2/EGFR/FZD6/FERMT1/COL1A1/SULF2/CAV1/FZD1/LRP4/CDH3	13
BP	GO:0001936	regulation of endothelial cell proliferation	9/247	176/18670	0.000573814	0.00729454	0.00510483	THBS1/HIF1A/NRP1/KDR/CAV2/SULF1/CAV1/APLN/VEGFC	9
BP	GO:0010763	positive regulation of fibroblast migration	3/247	13/18670	0.00059311	0.00746494	0.00522409	THBS1/DDR2/AKAP12	3
BP	GO:0060100	positive regulation of phagocytosis, engulfment	3/247	13/18670	0.00059311	0.00746494	0.00522409	ANO6/ITGA2/F2RL1	3
BP	GO:1905155	positive regulation of membrane invagination	3/247	13/18670	0.00059311	0.00746494	0.00522409	ANO6/ITGA2/F2RL1	3
BP	GO:0007416	synapse assembly	9/247	177/18670	0.000597719	0.00749812	0.0052473	APP/IL1RAP/EFNB2/MAP1B/THBS2/FZD1/LRP4/SDK2/NTRK2	9
BP	GO:0003179	heart valve morphogenesis	5/247	52/18670	0.00060924	0.00756772	0.00529601	ROCK2/SNAI2/RB1/HEYL/JAG1	5
BP	GO:0046580	negative regulation of Ras protein signal transduction	5/247	52/18670	0.00060924	0.00756772	0.00529601	ABL2/HEG1/ITGA3/SPRY1/TIMP2	5
BP	GO:1900024	regulation of substrate adhesion-dependent cell spreading	5/247	52/18670	0.00060924	0.00756772	0.00529601	LIMS1/NRP1/FLNA/PDPN/HAS2	5
BP	GO:0051261	protein depolymerization	7/247	109/18670	0.000617646	0.00764714	0.00535159	LIMA1/ASPH/SPTBN1/RDX/MAP1B/F2RL1/MAP1A	7
BP	GO:0003151	outflow tract morphogenesis	6/247	79/18670	0.000626297	0.00770406	0.00539143	SEMA3C/HIF1A/NRP1/HEYL/FZD1/JAG1	6
BP	GO:0071260	cellular response to mechanical stimulus	6/247	79/18670	0.000626297	0.00770406	0.00539143	EGFR/ITGA2/COL1A1/SLC2A1/PTGS2/MMP7	6
BP	GO:1901653	cellular response to peptide	14/247	385/18670	0.000643818	0.00789404	0.00552438	APP/IGF1R/ROCK2/MYO5A/KLF10/PXN/ADCY3/ADCY7/CAV2/SESN3/MAP1B/CAV1/ERRFI1/INHBB	14
BP	GO:0050920	regulation of chemotaxis	10/247	217/18670	0.000649395	0.00793634	0.00555397	ANO6/THBS1/SEMA3C/NRP1/ITGA2/EFNB2/KDR/F2RL1/VEGFC/IL6	10
BP	GO:0006024	glycosaminoglycan biosynthetic process	7/247	110/18670	0.000652317	0.00793634	0.00555397	DSE/CHST15/VCAN/CSPG4/HAS2/DCN/HAS3	7
BP	GO:0033673	negative regulation of kinase activity	11/247	257/18670	0.000653531	0.00793634	0.00555397	LATS1/IGF1R/LATS2/IPO7/HEG1/RB1/TNFAIP3/CAV1/SPRY1/ERRFI1/DUSP6	11
BP	GO:0018105	peptidyl-serine phosphorylation	12/247	299/18670	0.000664034	0.00803075	0.00562004	APP/LATS1/ROCK2/DOCK7/LATS2/EGFR/ATP2B4/CLSPN/CAV1/PTGS2/IL6/NTRK2	12
BP	GO:0032964	collagen biosynthetic process	5/247	53/18670	0.000665532	0.00803075	0.00562004	COL5A1/ITGA2/COL1A1/ERRFI1/IL6	5
BP	GO:0043534	blood vessel endothelial cell migration	9/247	180/18670	0.000674374	0.00811169	0.00567669	THBS1/HIF1A/NRP1/EFNB2/KDR/STARD13/ETS1/VEGFC/PTGS2	9
BP	GO:0048015	phosphatidylinositol-mediated signaling	9/247	181/18670	0.000701641	0.00841305	0.00588759	IGF1R/EGFR/PDGFC/NEDD4/KDR/SERPINE2/F2RL1/DCN/NTRK2	9
BP	GO:0010762	regulation of fibroblast migration	4/247	31/18670	0.000710334	0.00847103	0.00592816	GNA12/THBS1/DDR2/AKAP12	4
BP	GO:0014032	neural crest cell development	6/247	81/18670	0.000715391	0.00847103	0.00592816	SNAI2/SEMA3C/HIF1A/NRP1/FN1/JAG1	6
BP	GO:0034109	homotypic cell-cell adhesion	6/247	81/18670	0.000715391	0.00847103	0.00592816	DSG2/FLNA/RDX/SERPINE2/PDPN/DSP	6
BP	GO:0110110	positive regulation of animal organ morphogenesis	6/247	81/18670	0.000715391	0.00847103	0.00592816	SEMA3C/FRS2/TNFAIP3/SPRY1/JAG1/BASP1	6
BP	GO:1903510	mucopolysaccharide metabolic process	7/247	112/18670	0.000726284	0.0085733	0.00599973	DSE/CHST15/VCAN/CSPG4/HAS2/DCN/HAS3	7
BP	GO:0061138	morphogenesis of a branching epithelium	9/247	182/18670	0.000729802	0.00858817	0.00601014	COL4A1/SNAI2/SEMA3C/FRS2/NRP1/SULF1/SPRY1/LAMA1/TGM2	9
BP	GO:0030207	chondroitin sulfate catabolic process	3/247	14/18670	0.000747514	0.00871564	0.00609935	VCAN/CSPG4/DCN	3
BP	GO:0035791	platelet-derived growth factor receptor-beta signaling pathway	3/247	14/18670	0.000747514	0.00871564	0.00609935	PTPN12/HIP1/LOX	3
BP	GO:0045198	establishment of epithelial cell apical/basal polarity	3/247	14/18670	0.000747514	0.00871564	0.00609935	PTK7/MSN/LAMA1	3
BP	GO:0048638	regulation of developmental growth	13/247	347/18670	0.000760168	0.00882038	0.00617264	APP/LATS1/LATS2/ATRN/SEMA3C/NRP1/FN1/MAP1B/DUSP6/TNFRSF12A/STC2/BASP1/SPP1	13
BP	GO:0032642	regulation of chemokine production	6/247	82/18670	0.000763459	0.00882038	0.00617264	APP/SNAI2/HIF1A/TRIM32/F2RL1/IL6	6
BP	GO:0060415	muscle tissue morphogenesis	6/247	82/18670	0.000763459	0.00882038	0.00617264	HEG1/MYLK/FZD1/TPM1/DSP/ACTC1	6
BP	GO:0010466	negative regulation of peptidase activity	11/247	262/18670	0.000765871	0.00882144	0.00617338	APP/THBS1/CD109/SH3RF1/COL6A3/TIMP3/PI15/SERPINE2/TIMP2/PTGS2/CSTA	11
BP	GO:0048017	inositol lipid-mediated signaling	9/247	184/18670	0.000788894	0.00898897	0.00629062	IGF1R/EGFR/PDGFC/NEDD4/KDR/SERPINE2/F2RL1/DCN/NTRK2	9
BP	GO:0002011	morphogenesis of an epithelial sheet	5/247	55/18670	0.000789686	0.00898897	0.00629062	COL5A1/FLNA/JAG1/PDPN/LAMA1	5
BP	GO:0098900	regulation of action potential	5/247	55/18670	0.000789686	0.00898897	0.00629062	DSG2/ATP2A2/FLNA/CAV1/DSP	5
BP	GO:0030216	keratinocyte differentiation	12/247	305/18670	0.000789875	0.00898897	0.00629062	LATS1/CLIC4/ROCK2/DSG2/CD109/PALLD/JAG1/ERRFI1/CDH3/DSP/DSG3/CSTA	12
BP	GO:0045444	fat cell differentiation	10/247	223/18670	0.000801015	0.00907223	0.00634889	SNAI2/TRIM32/ITGA6/JAG1/INHBB/CCDC3/CCND1/MMP11/PTGS2/IL6	10
BP	GO:0070482	response to oxygen levels	14/247	394/18670	0.000805749	0.00907223	0.00634889	ROCK2/THBS1/HIF1A/HYOU1/ITGA2/PLAU/EPAS1/COL1A1/ETS1/CAV1/SLC2A1/VEGFC/STC2/PTGS2	14
BP	GO:0042035	regulation of cytokine biosynthetic process	7/247	114/18670	0.000806739	0.00907223	0.00634889	APP/THBS1/ERRFI1/AKAP12/IGF2BP2/INHBB/IL6	7
BP	GO:0060349	bone morphogenesis	7/247	114/18670	0.000806739	0.00907223	0.00634889	RAB23/COL6A3/COL1A1/HAS2/MATN3/MMP13/MATN2	7
BP	GO:0086002	cardiac muscle cell action potential involved in contraction	5/247	56/18670	0.000857871	0.00959049	0.00671158	DSG2/FLNA/CAV1/GJC1/DSP	5
BP	GO:0086065	cell communication involved in cardiac conduction	5/247	56/18670	0.000857871	0.00959049	0.00671158	DSG2/FLNA/CAV1/GJC1/DSP	5
BP	GO:0021987	cerebral cortex development	7/247	116/18670	0.000894077	0.00996595	0.00697433	LAMB1/EGFR/HIF1A/NRP1/FLNA/SLC2A1/NTRK2	7
BP	GO:0045736	negative regulation of cyclin-dependent protein serine/threonine kinase activity	4/247	33/18670	0.000904856	0.0100273	0.00701725	LATS1/LATS2/IPO7/TNFAIP3	4
BP	GO:1901890	positive regulation of cell junction assembly	4/247	33/18670	0.000904856	0.0100273	0.00701725	LIMS1/NRP1/KDR/CAV1	4
BP	GO:0031668	cellular response to extracellular stimulus	11/247	268/18670	0.000921411	0.0100775	0.00705239	SNAI2/KLF10/ITGA6/SESN3/COL1A1/AXL/SLC2A1/FADS1/INHBB/PTGS2/LCN2	11
BP	GO:0045682	regulation of epidermis development	6/247	85/18670	0.000922746	0.0100775	0.00705239	ROCK2/CD109/FERMT1/ERRFI1/CDH3/FST	6
BP	GO:0048864	stem cell development	6/247	85/18670	0.000922746	0.0100775	0.00705239	SNAI2/SEMA3C/HIF1A/NRP1/FN1/JAG1	6
BP	GO:0034349	glial cell apoptotic process	3/247	15/18670	0.000925295	0.0100775	0.00705239	TNFRSF21/RB1/AKAP12	3
BP	GO:0060099	regulation of phagocytosis, engulfment	3/247	15/18670	0.000925295	0.0100775	0.00705239	ANO6/ITGA2/F2RL1	3
BP	GO:0060841	venous blood vessel development	3/247	15/18670	0.000925295	0.0100775	0.00705239	SEMA3C/HEG1/EFNB2	3
BP	GO:0048008	platelet-derived growth factor receptor signaling pathway	5/247	57/18670	0.000930346	0.0100908	0.00706171	PTPN12/NRP1/PDGFC/HIP1/LOX	5
BP	GO:0007015	actin filament organization	14/247	400/18670	0.000931828	0.0100908	0.00706171	LATS1/ROCK2/LIMA1/NRP1/HIP1/SPTBN1/FLNA/PXN/RDX/TPM1/CAP2/F2RL1/DPYSL3/ACTC1	14
BP	GO:0010594	regulation of endothelial cell migration	10/247	229/18670	0.000980645	0.0105648	0.0073934	ROCK2/THBS1/HIF1A/NRP1/KDR/STARD13/ETS1/VEGFC/DCN/PTGS2	10
BP	GO:0042058	regulation of epidermal growth factor receptor signaling pathway	6/247	86/18670	0.000981154	0.0105648	0.0073934	APP/EGFR/PTPN12/HIP1/SPRY1/ERRFI1	6
BP	GO:0030168	platelet activation	8/247	153/18670	0.00099852	0.0106865	0.00747858	GNA12/FZD6/FLNA/COL1A1/AXL/SERPINE2/PDPN/IL6	8
BP	GO:0051017	actin filament bundle assembly	8/247	153/18670	0.00099852	0.0106865	0.00747858	ROCK2/LIMA1/NRP1/FLNA/PXN/RDX/TPM1/DPYSL3	8
BP	GO:0051058	negative regulation of small GTPase mediated signal transduction	5/247	58/18670	0.00100728	0.0106865	0.00747858	ABL2/HEG1/ITGA3/SPRY1/TIMP2	5
BP	GO:1904018	positive regulation of vasculature development	10/247	230/18670	0.00101357	0.0106865	0.00747858	THBS1/HIF1A/NRP1/SMAD1/EFNB2/KDR/ETS1/ADAM12/VEGFC/PTGS2	10
BP	GO:0042533	tumor necrosis factor biosynthetic process	4/247	34/18670	0.00101495	0.0106865	0.00747858	APP/THBS1/ERRFI1/AKAP12	4
BP	GO:0042534	regulation of tumor necrosis factor biosynthetic process	4/247	34/18670	0.00101495	0.0106865	0.00747858	APP/THBS1/ERRFI1/AKAP12	4
BP	GO:0048048	embryonic eye morphogenesis	4/247	34/18670	0.00101495	0.0106865	0.00747858	FRS2/EFEMP1/FOXF2/FBN2	4
BP	GO:1904030	negative regulation of cyclin-dependent protein kinase activity	4/247	34/18670	0.00101495	0.0106865	0.00747858	LATS1/LATS2/IPO7/TNFAIP3	4
BP	GO:0001935	endothelial cell proliferation	9/247	191/18670	0.00102719	0.0107855	0.00754783	THBS1/HIF1A/NRP1/KDR/CAV2/SULF1/CAV1/APLN/VEGFC	9
BP	GO:0001666	response to hypoxia	13/247	359/18670	0.00103702	0.0108454	0.00758976	ROCK2/THBS1/HIF1A/HYOU1/ITGA2/PLAU/EPAS1/ETS1/CAV1/SLC2A1/VEGFC/STC2/PTGS2	13
BP	GO:0007173	epidermal growth factor receptor signaling pathway	7/247	119/18670	0.00103889	0.0108454	0.00758976	APP/EGFR/PTPN12/HIP1/EFEMP1/SPRY1/ERRFI1	7
BP	GO:0010770	positive regulation of cell morphogenesis involved in differentiation	8/247	154/18670	0.00104145	0.0108454	0.00758976	LIMS1/NRP1/FLNA/FN1/MAP1B/TNFRSF12A/HAS2/NTRK2	8
BP	GO:0002791	regulation of peptide secretion	16/247	500/18670	0.00106245	0.0110338	0.0077216	PANX1/EGFR/TNFRSF21/HIF1A/IL1RAP/SPTBN1/FN1/FERMT1/TNFAIP3/SLC2A1/AKAP12/APLN/F2RL1/VEGFC/INHBB/IL6	16
BP	GO:0000302	response to reactive oxygen species	10/247	232/18670	0.00108213	0.0112076	0.00784323	EGFR/PXN/TNFAIP3/SESN3/COL1A1/ETS1/AXL/TPM1/IL6/LCN2	10
BP	GO:0043687	post-translational protein modification	13/247	361/18670	0.00109049	0.0112387	0.00786499	APP/FBXO11/LAMB1/PDIA6/HIF1A/FN1/EPAS1/KLHL5/VCAN/MATN3/STC2/IL6/SPP1	13
BP	GO:0003014	renal system process	7/247	120/18670	0.00109105	0.0112387	0.00786499	ADCY3/ITGA3/ADCY7/SULF1/SULF2/F2RL1/HAS2	7
BP	GO:0048644	muscle organ morphogenesis	6/247	88/18670	0.00110646	0.0113667	0.00795457	HEG1/MYLK/FZD1/TPM1/DSP/ACTC1	6
BP	GO:0016358	dendrite development	10/247	233/18670	0.00111781	0.0114523	0.00801448	APP/ACSL4/KIDINS220/MEF2A/NRP1/NEDD4/MAP1B/LRP4/MAP1A/MATN2	10
BP	GO:0048820	hair follicle maturation	3/247	16/18670	0.00112774	0.0114921	0.00804236	MYO5A/FERMT1/CDH3	3
BP	GO:1905153	regulation of membrane invagination	3/247	16/18670	0.00112774	0.0114921	0.00804236	ANO6/ITGA2/F2RL1	3
BP	GO:0043535	regulation of blood vessel endothelial cell migration	8/247	156/18670	0.00113174	0.011502	0.00804929	THBS1/HIF1A/NRP1/KDR/STARD13/ETS1/VEGFC/PTGS2	8
BP	GO:0046718	viral entry into host cell	7/247	121/18670	0.00114524	0.0116082	0.00812357	EGFR/NUP153/ITGA2/EFNB2/CAV2/CAV1/AXL	7
BP	GO:0032602	chemokine production	6/247	89/18670	0.00117354	0.0118171	0.00826981	APP/SNAI2/HIF1A/TRIM32/F2RL1/IL6	6
BP	GO:0051893	regulation of focal adhesion assembly	5/247	60/18670	0.00117518	0.0118171	0.00826981	LIMS1/ROCK2/THBS1/NRP1/KDR	5
BP	GO:0090109	regulation of cell-substrate junction assembly	5/247	60/18670	0.00117518	0.0118171	0.00826981	LIMS1/ROCK2/THBS1/NRP1/KDR	5
BP	GO:0061572	actin filament bundle organization	8/247	157/18670	0.00117917	0.011826	0.00827599	ROCK2/LIMA1/NRP1/FLNA/PXN/RDX/TPM1/DPYSL3	8
BP	GO:0046777	protein autophosphorylation	10/247	235/18670	0.00119205	0.0119237	0.00834438	IGF1R/ABL2/EGFR/PDGFC/DDR2/KDR/CAV1/ERRFI1/VEGFC/NTRK2	10
BP	GO:0071375	cellular response to peptide hormone stimulus	12/247	321/18670	0.00122627	0.0122338	0.00856138	IGF1R/ROCK2/MYO5A/PXN/ADCY3/ADCY7/CAV2/SESN3/MAP1B/CAV1/ERRFI1/INHBB	12
BP	GO:0001763	morphogenesis of a branching structure	9/247	196/18670	0.00123074	0.0122462	0.00857006	COL4A1/SNAI2/SEMA3C/FRS2/NRP1/SULF1/SPRY1/LAMA1/TGM2	9
BP	GO:0014033	neural crest cell differentiation	6/247	90/18670	0.00124369	0.0123106	0.00861516	SNAI2/SEMA3C/HIF1A/NRP1/FN1/JAG1	6
BP	GO:0045778	positive regulation of ossification	6/247	90/18670	0.00124369	0.0123106	0.00861516	ANO6/SMAD1/DDR2/JAG1/FBN2/IL6	6
BP	GO:0003417	growth plate cartilage development	4/247	36/18670	0.00126277	0.0123752	0.00866038	COL6A3/MATN3/MMP13/MATN2	4
BP	GO:0071634	regulation of transforming growth factor beta production	4/247	36/18670	0.00126277	0.0123752	0.00866038	THBS1/HIF1A/CDH3/PTGS2	4
BP	GO:0071709	membrane assembly	4/247	36/18670	0.00126277	0.0123752	0.00866038	SPTBN1/CAV2/CAV1/LRP4	4
BP	GO:0003170	heart valve development	5/247	61/18670	0.0012665	0.0123752	0.00866038	ROCK2/SNAI2/RB1/HEYL/JAG1	5
BP	GO:0032233	positive regulation of actin filament bundle assembly	5/247	61/18670	0.0012665	0.0123752	0.00866038	ROCK2/NRP1/FLNA/PXN/TPM1	5
BP	GO:0032103	positive regulation of response to external stimulus	12/247	323/18670	0.00129271	0.0125989	0.00881693	ANO6/THBS1/EGFR/NRP1/ITGA2/KDR/ETS1/F2RL1/VEGFC/TGM2/PTGS2/IL6	12
BP	GO:0046394	carboxylic acid biosynthetic process	15/247	462/18670	0.00131264	0.0127605	0.00892998	APP/QKI/ATP2B4/NUP160/HIF1A/NUP153/MYO5A/DSE/VCAN/CSPG4/HAS2/FADS1/DCN/HAS3/PTGS2	15
BP	GO:1901992	positive regulation of mitotic cell cycle phase transition	6/247	91/18670	0.00131701	0.0127702	0.00893682	APP/EGFR/RDX/RB1/ADAMTS1/CCND1	6
BP	GO:0007043	cell-cell junction assembly	7/247	124/18670	0.00132059	0.0127724	0.00893832	ROCK2/SNAI2/HEG1/CDH11/CAV1/GJC1/CDH3	7
BP	GO:0035690	cellular response to drug	13/247	369/18670	0.00132803	0.0128118	0.00896589	ROCK2/EGFR/ATP2B4/ADCY3/KDR/TNFAIP3/ADCY7/ETS1/AXL/ERRFI1/PTGS2/IL6/LCN2	13
BP	GO:0016053	organic acid biosynthetic process	15/247	463/18670	0.00134088	0.012903	0.00902974	APP/QKI/ATP2B4/NUP160/HIF1A/NUP153/MYO5A/DSE/VCAN/CSPG4/HAS2/FADS1/DCN/HAS3/PTGS2	15
BP	GO:0051402	neuron apoptotic process	10/247	239/18670	0.00135264	0.012951	0.0090633	APP/SRPK2/TNFRSF21/HIF1A/NRP1/HYOU1/RB1/AXL/PTPRZ1/NTRK2	10
BP	GO:0042249	establishment of planar polarity of embryonic epithelium	3/247	17/18670	0.00135609	0.012951	0.0090633	PTK7/FZD1/FOXF2	3
BP	GO:2000811	negative regulation of anoikis	3/247	17/18670	0.00135609	0.012951	0.0090633	SNAI2/CAV1/NTRK2	3
BP	GO:0036293	response to decreased oxygen levels	13/247	370/18670	0.00136054	0.012961	0.00907028	ROCK2/THBS1/HIF1A/HYOU1/ITGA2/PLAU/EPAS1/ETS1/CAV1/SLC2A1/VEGFC/STC2/PTGS2	13
BP	GO:0033280	response to vitamin D	4/247	37/18670	0.00140128	0.0132825	0.00929529	SNAI2/STC2/PTGS2/SPP1	4
BP	GO:1900026	positive regulation of substrate adhesion-dependent cell spreading	4/247	37/18670	0.00140128	0.0132825	0.00929529	LIMS1/NRP1/FLNA/HAS2	4
BP	GO:0090101	negative regulation of transmembrane receptor protein serine/threonine kinase signaling pathway	7/247	126/18670	0.00144868	0.0136976	0.00958581	CD109/CAV2/CAV1/FZD1/HTRA1/FST/FBN2	7
BP	GO:0021700	developmental maturation	11/247	284/18670	0.0014682	0.013829	0.00967776	APP/ANO6/HIF1A/MYO5A/RB1/FERMT1/EPAS1/MAP1B/AXL/CDH3/DEFB1	11
BP	GO:1901184	regulation of ERBB signaling pathway	6/247	93/18670	0.00147349	0.013829	0.00967776	APP/EGFR/PTPN12/HIP1/SPRY1/ERRFI1	6
BP	GO:1901655	cellular response to ketone	6/247	93/18670	0.00147349	0.013829	0.00967776	ROCK2/EGFR/MSN/ADCY3/ERRFI1/SPP1	6
BP	GO:0051348	negative regulation of transferase activity	11/247	285/18670	0.00150971	0.014134	0.00989121	LATS1/IGF1R/LATS2/IPO7/HEG1/RB1/TNFAIP3/CAV1/SPRY1/ERRFI1/DUSP6	11
BP	GO:0071604	transforming growth factor beta production	4/247	38/18670	0.00155005	0.014476	0.0101305	THBS1/HIF1A/CDH3/PTGS2	4
BP	GO:0030278	regulation of ossification	9/247	203/18670	0.00156923	0.0145732	0.0101986	ANO6/SNAI2/HIF1A/SMAD1/DDR2/JAG1/LRP4/FBN2/IL6	9
BP	GO:0032768	regulation of monooxygenase activity	5/247	64/18670	0.00157196	0.0145732	0.0101986	EGFR/ATP2B4/HIF1A/CAV1/CDH3	5
BP	GO:0045669	positive regulation of osteoblast differentiation	5/247	64/18670	0.00157196	0.0145732	0.0101986	SMAD1/DDR2/JAG1/FBN2/IL6	5
BP	GO:0002687	positive regulation of leukocyte migration	7/247	128/18670	0.00158628	0.0146242	0.0102343	APP/ANO6/THBS1/ITGA2/F2RL1/VEGFC/IL6	7
BP	GO:0071214	cellular response to abiotic stimulus	12/247	331/18670	0.001589	0.0146242	0.0102343	SNAI2/EGFR/OPN3/NEDD4/ITGA2/COL1A1/MYLK/ERRFI1/SLC2A1/MME/PTGS2/MMP7	12
BP	GO:0104004	cellular response to environmental stimulus	12/247	331/18670	0.001589	0.0146242	0.0102343	SNAI2/EGFR/OPN3/NEDD4/ITGA2/COL1A1/MYLK/ERRFI1/SLC2A1/MME/PTGS2/MMP7	12
BP	GO:0003414	chondrocyte morphogenesis involved in endochondral bone morphogenesis	3/247	18/18670	0.00161149	0.0146889	0.0102795	COL6A3/MATN3/MATN2	3
BP	GO:0003429	growth plate cartilage chondrocyte morphogenesis	3/247	18/18670	0.00161149	0.0146889	0.0102795	COL6A3/MATN3/MATN2	3
BP	GO:0035089	establishment of apical/basal cell polarity	3/247	18/18670	0.00161149	0.0146889	0.0102795	PTK7/MSN/LAMA1	3
BP	GO:0090171	chondrocyte morphogenesis	3/247	18/18670	0.00161149	0.0146889	0.0102795	COL6A3/MATN3/MATN2	3
BP	GO:0050708	regulation of protein secretion	15/247	472/18670	0.00161888	0.0146896	0.01028	PANX1/EGFR/TNFRSF21/HIF1A/IL1RAP/SPTBN1/FN1/FERMT1/TNFAIP3/SLC2A1/AKAP12/F2RL1/VEGFC/INHBB/IL6	15
BP	GO:0045766	positive regulation of angiogenesis	9/247	204/18670	0.00162316	0.0146896	0.01028	THBS1/HIF1A/NRP1/SMAD1/KDR/ETS1/ADAM12/VEGFC/PTGS2	9
BP	GO:1902905	positive regulation of supramolecular fiber organization	9/247	204/18670	0.00162316	0.0146896	0.01028	APP/ROCK2/NRP1/FLNA/PXN/RB1/MAP1B/TPM1/F2RL1	9
BP	GO:0002793	positive regulation of peptide secretion	11/247	288/18670	0.00164005	0.0148072	0.0103623	PANX1/EGFR/HIF1A/IL1RAP/SPTBN1/FERMT1/AKAP12/APLN/F2RL1/VEGFC/IL6	11
BP	GO:0010761	fibroblast migration	4/247	39/18670	0.00170946	0.0153247	0.0107245	GNA12/THBS1/DDR2/AKAP12	4
BP	GO:0033574	response to testosterone	4/247	39/18670	0.00170946	0.0153247	0.0107245	ROCK2/THBS1/MSN/SPP1	4
BP	GO:0038179	neurotrophin signaling pathway	4/247	39/18670	0.00170946	0.0153247	0.0107245	KIDINS220/FRS2/SPRY1/NTRK2	4
BP	GO:0051047	positive regulation of secretion	14/247	428/18670	0.00176218	0.01574	0.0110151	PANX1/EGFR/HIF1A/IL1RAP/SPTBN1/FERMT1/PLA2R1/AKAP12/APLN/F2RL1/VEGFC/INHBB/IL6/SPP1	14
BP	GO:0030900	forebrain development	13/247	381/18670	0.00176407	0.01574	0.0110151	APP/DOCK7/LAMB1/EGFR/ATP2B4/HIF1A/FRS2/NRP1/FLNA/ETS1/AXL/SLC2A1/NTRK2	13
BP	GO:0070555	response to interleukin-1	9/247	207/18670	0.00179392	0.0159688	0.0111752	APP/HIF1A/OTUD4/IL1RAP/ETS1/AKAP12/HAS2/IL6/LCN2	9
BP	GO:0001933	negative regulation of protein phosphorylation	14/247	429/18670	0.0018006	0.0159909	0.0111907	LATS1/IGF1R/LATS2/IPO7/CD109/HEG1/RB1/TIMP3/TNFAIP3/CAV1/SPRY1/ERRFI1/DUSP6/F2RL1	14
BP	GO:0034614	cellular response to reactive oxygen species	8/247	168/18670	0.00181309	0.0160643	0.011242	EGFR/PXN/TNFAIP3/ETS1/AXL/TPM1/IL6/LCN2	8
BP	GO:0006942	regulation of striated muscle contraction	6/247	97/18670	0.00182859	0.0161264	0.0112855	DSG2/ATP2A2/FLNA/CAV1/DSP/MYBPH	6
BP	GO:0032231	regulation of actin filament bundle assembly	6/247	97/18670	0.00182859	0.0161264	0.0112855	ROCK2/NRP1/FLNA/PXN/RDX/TPM1	6
BP	GO:0051146	striated muscle cell differentiation	11/247	293/18670	0.00187765	0.0162599	0.0113789	MEF2A/FRS2/TRIM32/EFNB2/RB1/CAV2/BVES/ADAM12/TPM1/LOX/ACTC1	11
BP	GO:0045124	regulation of bone resorption	4/247	40/18670	0.00187991	0.0162599	0.0113789	EGFR/TNFAIP3/IL6/SPP1	4
BP	GO:0071470	cellular response to osmotic stress	4/247	40/18670	0.00187991	0.0162599	0.0113789	MYLK/ERRFI1/SLC2A1/PTGS2	4
BP	GO:0010951	negative regulation of endopeptidase activity	10/247	250/18670	0.001887	0.0162599	0.0113789	APP/THBS1/CD109/SH3RF1/COL6A3/TIMP3/SERPINE2/TIMP2/PTGS2/CSTA	10
BP	GO:0045995	regulation of embryonic development	7/247	132/18670	0.00189186	0.0162599	0.0113789	PTK7/LAMA3/COL5A1/PHLDB1/SULF1/FZD1/LAMA1	7
BP	GO:0001991	regulation of systemic arterial blood pressure by circulatory renin-angiotensin	3/247	19/18670	0.00189506	0.0162599	0.0113789	ENPEP/F2RL1/MME	3
BP	GO:0003422	growth plate cartilage morphogenesis	3/247	19/18670	0.00189506	0.0162599	0.0113789	COL6A3/MATN3/MATN2	3
BP	GO:0007350	blastoderm segmentation	3/247	19/18670	0.00189506	0.0162599	0.0113789	FRS2/NRP1/BASP1	3
BP	GO:0030859	polarized epithelial cell differentiation	3/247	19/18670	0.00189506	0.0162599	0.0113789	PTK7/MSN/LAMA1	3
BP	GO:0034138	toll-like receptor 3 signaling pathway	3/247	19/18670	0.00189506	0.0162599	0.0113789	TNFAIP3/CAV1/F2RL1	3
BP	GO:0060973	cell migration involved in heart development	3/247	19/18670	0.00189506	0.0162599	0.0113789	SNAI2/SEMA3C/BVES	3
BP	GO:0098911	regulation of ventricular cardiac muscle cell action potential	3/247	19/18670	0.00189506	0.0162599	0.0113789	DSG2/CAV1/DSP	3
BP	GO:0071229	cellular response to acid chemical	9/247	209/18670	0.00191554	0.0163986	0.011476	COL4A1/PTK7/ABL2/EGFR/PDGFC/KDR/SESN3/COL1A1/NTRK2	9
BP	GO:0002042	cell migration involved in sprouting angiogenesis	6/247	98/18670	0.0019267	0.0164571	0.0115169	THBS1/NRP1/EFNB2/KDR/STARD13/PTGS2	6
BP	GO:0042692	muscle cell differentiation	13/247	385/18670	0.00193341	0.0164773	0.0115311	QKI/MEF2A/ATP2A2/FRS2/TRIM32/EFNB2/RB1/CAV2/BVES/ADAM12/TPM1/LOX/ACTC1	13
BP	GO:0006022	aminoglycan metabolic process	8/247	170/18670	0.00195284	0.0166057	0.0116209	DSE/CHST15/VCAN/B3GNT5/CSPG4/HAS2/DCN/HAS3	8
BP	GO:0001508	action potential	7/247	133/18670	0.00197494	0.0167141	0.0116968	DSG2/ATP2A2/FLNA/CAV1/GJC1/DSP/NTRK2	7
BP	GO:0030178	negative regulation of Wnt signaling pathway	9/247	210/18670	0.00197878	0.0167141	0.0116968	LATS1/LATS2/SNAI2/FZD6/FERMT1/CAV1/FZD1/LRP4/APCDD1	9
BP	GO:0050707	regulation of cytokine secretion	9/247	210/18670	0.00197878	0.0167141	0.0116968	PANX1/TNFRSF21/IL1RAP/SPTBN1/FN1/FERMT1/TNFAIP3/AKAP12/F2RL1	9
BP	GO:0001818	negative regulation of cytokine production	11/247	296/18670	0.0020332	0.0171109	0.0119745	THBS1/TNFRSF21/FN1/TNFAIP3/ADCY7/AXL/ERRFI1/CDH3/F2RL1/INHBB/IL6	11
BP	GO:0033627	cell adhesion mediated by integrin	5/247	68/18670	0.00205935	0.0171109	0.0119745	SNAI2/ITGA2/PLAU/FERMT1/ITGA11	5
BP	GO:0050918	positive chemotaxis	5/247	68/18670	0.00205935	0.0171109	0.0119745	NRP1/ITGA2/KDR/F2RL1/VEGFC	5
BP	GO:0030260	entry into host cell	7/247	134/18670	0.00206082	0.0171109	0.0119745	EGFR/NUP153/ITGA2/EFNB2/CAV2/CAV1/AXL	7
BP	GO:0044409	entry into host	7/247	134/18670	0.00206082	0.0171109	0.0119745	EGFR/NUP153/ITGA2/EFNB2/CAV2/CAV1/AXL	7
BP	GO:0051806	entry into cell of other organism involved in symbiotic interaction	7/247	134/18670	0.00206082	0.0171109	0.0119745	EGFR/NUP153/ITGA2/EFNB2/CAV2/CAV1/AXL	7
BP	GO:0051828	entry into other organism involved in symbiotic interaction	7/247	134/18670	0.00206082	0.0171109	0.0119745	EGFR/NUP153/ITGA2/EFNB2/CAV2/CAV1/AXL	7
BP	GO:0044091	membrane biogenesis	4/247	41/18670	0.00206177	0.0171109	0.0119745	SPTBN1/CAV2/CAV1/LRP4	4
BP	GO:0021543	pallium development	8/247	172/18670	0.00210095	0.017398	0.0121754	LAMB1/EGFR/ATP2B4/HIF1A/NRP1/FLNA/SLC2A1/NTRK2	8
BP	GO:0001101	response to acid chemical	12/247	343/18670	0.00213671	0.0176174	0.012329	COL4A1/PTK7/ABL2/EGFR/ATP2B4/PDGFC/ITGA2/KDR/SESN3/COL1A1/PTGS2/NTRK2	12
BP	GO:0072330	monocarboxylic acid biosynthetic process	12/247	343/18670	0.00213671	0.0176174	0.012329	APP/QKI/NUP160/HIF1A/NUP153/MYO5A/DSE/VCAN/CSPG4/FADS1/DCN/PTGS2	12
BP	GO:0003018	vascular process in circulatory system	8/247	173/18670	0.00217824	0.0178935	0.0125221	ROCK2/EGFR/CAV1/AKAP12/APLN/F2RL1/ACTA2/PTGS2	8
BP	GO:0030166	proteoglycan biosynthetic process	5/247	69/18670	0.00219669	0.0178935	0.0125221	DSE/CHST15/VCAN/CSPG4/DCN	5
BP	GO:0086003	cardiac muscle cell contraction	5/247	69/18670	0.00219669	0.0178935	0.0125221	DSG2/FLNA/CAV1/GJC1/DSP	5
BP	GO:0042535	positive regulation of tumor necrosis factor biosynthetic process	3/247	20/18670	0.00220785	0.0178935	0.0125221	APP/THBS1/AKAP12	3
BP	GO:0045019	negative regulation of nitric oxide biosynthetic process	3/247	20/18670	0.00220785	0.0178935	0.0125221	ROCK2/ATP2B4/CAV1	3
BP	GO:0046823	negative regulation of nucleocytoplasmic transport	3/247	20/18670	0.00220785	0.0178935	0.0125221	RAB23/NUP153/FERMT1	3
BP	GO:0051797	regulation of hair follicle development	3/247	20/18670	0.00220785	0.0178935	0.0125221	FERMT1/CDH3/FST	3
BP	GO:1904406	negative regulation of nitric oxide metabolic process	3/247	20/18670	0.00220785	0.0178935	0.0125221	ROCK2/ATP2B4/CAV1	3
BP	GO:0007611	learning or memory	10/247	256/18670	0.00224356	0.0181176	0.012679	APP/EGFR/HIF1A/ADCY3/ITGA3/MAP1A/PTPRZ1/MME/PTGS2/NTRK2	10
BP	GO:0032611	interleukin-1 beta production	6/247	101/18670	0.00224504	0.0181176	0.012679	APP/PANX1/TNFAIP3/ERRFI1/S1PR3/F2RL1	6
BP	GO:0070997	neuron death	12/247	348/18670	0.00240647	0.0193792	0.0135619	APP/SRPK2/TNFRSF21/HIF1A/NRP1/HYOU1/EFNB2/RB1/AXL/FZD1/PTPRZ1/NTRK2	12
BP	GO:0045773	positive regulation of axon extension	4/247	43/18670	0.00246126	0.0197785	0.0138413	NRP1/FN1/MAP1B/TNFRSF12A	4
BP	GO:0007601	visual perception	9/247	218/18670	0.00254693	0.0202417	0.0141654	MYO5A/TIMP3/EPAS1/COL1A1/EFEMP1/GJC1/TGFBI/CDH3/HMCN1	9
BP	GO:0003094	glomerular filtration	3/247	21/18670	0.00255084	0.0202417	0.0141654	SULF1/SULF2/F2RL1	3
BP	GO:0030728	ovulation	3/247	21/18670	0.00255084	0.0202417	0.0141654	ADAMTS1/INHBB/PTGS2	3
BP	GO:0036120	cellular response to platelet-derived growth factor stimulus	3/247	21/18670	0.00255084	0.0202417	0.0141654	RDX/ERRFI1/HAS2	3
BP	GO:0046716	muscle cell cellular homeostasis	3/247	21/18670	0.00255084	0.0202417	0.0141654	HIF1A/TRIM32/LOX	3
BP	GO:0071498	cellular response to fluid shear stress	3/247	21/18670	0.00255084	0.0202417	0.0141654	MTSS1/HAS2/PTGS2	3
BP	GO:0110053	regulation of actin filament organization	10/247	261/18670	0.00258045	0.0204339	0.0143	LATS1/ROCK2/LIMA1/NRP1/SPTBN1/FLNA/PXN/RDX/TPM1/F2RL1	10
BP	GO:0090090	negative regulation of canonical Wnt signaling pathway	8/247	178/18670	0.00259887	0.0204727	0.0143271	LATS1/LATS2/SNAI2/FZD6/FERMT1/CAV1/FZD1/LRP4	8
BP	GO:0046822	regulation of nucleocytoplasmic transport	6/247	104/18670	0.0026015	0.0204727	0.0143271	RAB23/NUP153/NEDD4/FLNA/FERMT1/PTGS2	6
BP	GO:0071887	leukocyte apoptotic process	6/247	104/18670	0.0026015	0.0204727	0.0143271	SLC39A10/TNFRSF21/HIF1A/AXL/IL7R/IL6	6
BP	GO:1903532	positive regulation of secretion by cell	13/247	399/18670	0.00263527	0.0206777	0.0144706	PANX1/EGFR/HIF1A/IL1RAP/SPTBN1/FERMT1/AKAP12/APLN/F2RL1/VEGFC/INHBB/IL6/SPP1	13
BP	GO:0072073	kidney epithelium development	7/247	140/18670	0.00263844	0.0206777	0.0144706	SMAD1/EFNB2/SPRY1/HEYL/JAG1/MTSS1/BASP1	7
BP	GO:0035850	epithelial cell differentiation involved in kidney development	4/247	44/18670	0.00267965	0.0209145	0.0146363	JAG1/MTSS1/ACTA2/BASP1	4
BP	GO:0038084	vascular endothelial growth factor signaling pathway	4/247	44/18670	0.00267965	0.0209145	0.0146363	NRP1/KDR/VEGFC/DCN	4
BP	GO:0030177	positive regulation of Wnt signaling pathway	8/247	179/18670	0.00269014	0.0209533	0.0146635	PTK7/EGFR/TNFAIP3/SULF1/COL1A1/SULF2/CAV1/CDH3	8
BP	GO:0001738	morphogenesis of a polarized epithelium	7/247	141/18670	0.0027457	0.0213423	0.0149357	PTK7/LAMA3/MSN/FZD6/FZD1/FOXF2/LAMA1	7
BP	GO:0060350	endochondral bone morphogenesis	5/247	73/18670	0.00281339	0.0217794	0.0152416	COL6A3/COL1A1/MATN3/MMP13/MATN2	5
BP	GO:1903779	regulation of cardiac conduction	5/247	73/18670	0.00281339	0.0217794	0.0152416	ATP2B4/ATP2A2/ASPH/FLNA/CAV1	5
BP	GO:0038127	ERBB signaling pathway	7/247	142/18670	0.00285628	0.0220635	0.0154404	APP/EGFR/PTPN12/HIP1/EFEMP1/SPRY1/ERRFI1	7
BP	GO:1901989	positive regulation of cell cycle phase transition	6/247	106/18670	0.00286169	0.0220635	0.0154404	APP/EGFR/RDX/RB1/ADAMTS1/CCND1	6
BP	GO:0022407	regulation of cell-cell adhesion	13/247	403/18670	0.00287029	0.0220831	0.0154541	SNAI2/TNFRSF21/EFNB2/RDX/ITGA6/ETS1/CAV1/JAG1/SERPINE2/PDPN/HAS2/IL7R/IL6	13
BP	GO:0050953	sensory perception of light stimulus	9/247	222/18670	0.00287585	0.0220831	0.0154541	MYO5A/TIMP3/EPAS1/COL1A1/EFEMP1/GJC1/TGFBI/CDH3/HMCN1	9
BP	GO:0032469	endoplasmic reticulum calcium ion homeostasis	3/247	22/18670	0.00292498	0.022325	0.0156234	APP/ATP2A2/TGM2	3
BP	GO:0035024	negative regulation of Rho protein signal transduction	3/247	22/18670	0.00292498	0.022325	0.0156234	ABL2/HEG1/ITGA3	3
BP	GO:0036119	response to platelet-derived growth factor	3/247	22/18670	0.00292498	0.022325	0.0156234	RDX/ERRFI1/HAS2	3
BP	GO:0030879	mammary gland development	7/247	143/18670	0.00297024	0.0223562	0.0156452	LATS1/HIF1A/NCOR2/ITGA2/CAV1/APLN/CCND1	7
BP	GO:0035296	regulation of tube diameter	7/247	143/18670	0.00297024	0.0223562	0.0156452	ROCK2/EGFR/CAV1/APLN/F2RL1/ACTA2/PTGS2	7
BP	GO:0044344	cellular response to fibroblast growth factor stimulus	7/247	143/18670	0.00297024	0.0223562	0.0156452	THBS1/FRS2/SULF1/COL1A1/SULF2/SPRY1/APLN	7
BP	GO:0050880	regulation of blood vessel size	7/247	143/18670	0.00297024	0.0223562	0.0156452	ROCK2/EGFR/CAV1/APLN/F2RL1/ACTA2/PTGS2	7
BP	GO:0097746	regulation of blood vessel diameter	7/247	143/18670	0.00297024	0.0223562	0.0156452	ROCK2/EGFR/CAV1/APLN/F2RL1/ACTA2/PTGS2	7
BP	GO:0106106	cold-induced thermogenesis	7/247	143/18670	0.00297024	0.0223562	0.0156452	IGF1R/DOCK7/PDGFC/RB1/EPAS1/CAV1/LCN2	7
BP	GO:0120161	regulation of cold-induced thermogenesis	7/247	143/18670	0.00297024	0.0223562	0.0156452	IGF1R/DOCK7/PDGFC/RB1/EPAS1/CAV1/LCN2	7
BP	GO:0008217	regulation of blood pressure	8/247	182/18670	0.00297906	0.0223782	0.0156606	ENPEP/TPM1/APLN/F2RL1/VEGFC/MME/ACTA2/PTGS2	8
BP	GO:0051341	regulation of oxidoreductase activity	6/247	107/18670	0.00299886	0.0224826	0.0157337	ABL2/EGFR/ATP2B4/HIF1A/CAV1/CDH3	6
BP	GO:0009913	epidermal cell differentiation	12/247	358/18670	0.00302956	0.022668	0.0158634	LATS1/CLIC4/ROCK2/DSG2/CD109/PALLD/JAG1/ERRFI1/CDH3/DSP/DSG3/CSTA	12
BP	GO:0002040	sprouting angiogenesis	8/247	183/18670	0.00308055	0.0229222	0.0160413	THBS1/NRP1/SMAD1/EFNB2/KDR/STARD13/VEGFC/PTGS2	8
BP	GO:0050770	regulation of axonogenesis	8/247	183/18670	0.00308055	0.0229222	0.0160413	SEMA3C/NRP1/FN1/MAP1B/LRP4/TNFRSF12A/NTRK2/SPP1	8
BP	GO:0035150	regulation of tube size	7/247	144/18670	0.00308765	0.0229222	0.0160413	ROCK2/EGFR/CAV1/APLN/F2RL1/ACTA2/PTGS2	7
BP	GO:0060041	retina development in camera-type eye	7/247	144/18670	0.00308765	0.0229222	0.0160413	COL4A1/ATP2B4/HIF1A/NRP1/SDK2/LAMA1/NTRK2	7
BP	GO:0050714	positive regulation of protein secretion	10/247	268/18670	0.00311902	0.0231099	0.0161727	PANX1/EGFR/HIF1A/IL1RAP/SPTBN1/FERMT1/AKAP12/F2RL1/VEGFC/IL6	10
BP	GO:0035088	establishment or maintenance of apical/basal cell polarity	4/247	46/18670	0.00315555	0.0232669	0.0162825	PTK7/CLIC4/MSN/LAMA1	4
BP	GO:0061245	establishment or maintenance of bipolar cell polarity	4/247	46/18670	0.00315555	0.0232669	0.0162825	PTK7/CLIC4/MSN/LAMA1	4
BP	GO:0001960	negative regulation of cytokine-mediated signaling pathway	5/247	75/18670	0.00316468	0.0232669	0.0162825	OTUD4/CAV1/F2RL1/CCDC3/IL6	5
BP	GO:0003281	ventricular septum development	5/247	75/18670	0.00316468	0.0232669	0.0162825	PTK7/HEG1/FRS2/HEYL/FZD1	5
BP	GO:0043491	protein kinase B signaling	10/247	269/18670	0.00320278	0.0235015	0.0164467	IGF1R/THBS1/EGFR/FRS2/HIP1/KDR/SESN3/AXL/LOX/NTRK2	10
BP	GO:0007492	endoderm development	5/247	76/18670	0.0033517	0.0244526	0.0171123	LAMB1/LAMA3/COL5A1/FN1/COL8A1	5
BP	GO:0042310	vasoconstriction	5/247	76/18670	0.0033517	0.0244526	0.0171123	EGFR/CAV1/APLN/ACTA2/PTGS2	5
BP	GO:0060411	cardiac septum morphogenesis	5/247	76/18670	0.0033517	0.0244526	0.0171123	SEMA3C/NRP1/HEYL/FZD1/JAG1	5
BP	GO:0045861	negative regulation of proteolysis	12/247	363/18670	0.00338691	0.0246622	0.017259	APP/THBS1/CD109/SH3RF1/COL6A3/TIMP3/PI15/SERPINE2/MAP1A/TIMP2/PTGS2/CSTA	12
BP	GO:0031952	regulation of protein autophosphorylation	4/247	47/18670	0.0034138	0.0246689	0.0172637	PDGFC/CAV1/ERRFI1/VEGFC	4
BP	GO:0061383	trabecula morphogenesis	4/247	47/18670	0.0034138	0.0246689	0.0172637	HEG1/COL1A1/ADAMTS1/FBN2	4
BP	GO:0061614	pri-miRNA transcription by RNA polymerase II	4/247	47/18670	0.0034138	0.0246689	0.0172637	HIF1A/SMAD1/ETS1/APLN	4
BP	GO:2000107	negative regulation of leukocyte apoptotic process	4/247	47/18670	0.0034138	0.0246689	0.0172637	SLC39A10/HIF1A/AXL/IL7R	4
BP	GO:0061387	regulation of extent of cell growth	6/247	110/18670	0.00343992	0.0248105	0.0173628	SEMA3C/NRP1/FN1/MAP1B/TNFRSF12A/SPP1	6
BP	GO:0002262	myeloid cell homeostasis	7/247	147/18670	0.00346126	0.0248231	0.0173716	HIF1A/KLF13/RB1/EPAS1/ETS1/AXL/IL6	7
BP	GO:0061351	neural precursor cell proliferation	7/247	147/18670	0.00346126	0.0248231	0.0173716	DOCK7/FZD6/HIF1A/FRS2/FLNA/VEGFC/PTPRZ1	7
BP	GO:0071236	cellular response to antibiotic	7/247	147/18670	0.00346126	0.0248231	0.0173716	ADCY3/TNFAIP3/ADCY7/ETS1/AXL/IL6/LCN2	7
BP	GO:0098742	cell-cell adhesion via plasma-membrane adhesion molecules	10/247	273/18670	0.00355591	0.0254539	0.017813	DSG2/IL1RAP/PALLD/PCDHGC3/CDH11/PCDH7/CDH3/HMCN1/SDK2/DSG3	10
BP	GO:0051592	response to calcium ion	7/247	148/18670	0.00359315	0.0256524	0.017952	CLIC4/THBS1/EGFR/MEF2A/NEDD4/CAV1/CCND1	7
BP	GO:1904019	epithelial cell apoptotic process	6/247	111/18670	0.00359714	0.0256524	0.017952	ANO6/THBS1/RB1/KDR/TNFAIP3/IL6	6
BP	GO:0007528	neuromuscular junction development	4/247	48/18670	0.00368605	0.0261393	0.0182927	APP/COL4A1/NEDD4/LRP4	4
BP	GO:0008038	neuron recognition	4/247	48/18670	0.00368605	0.0261393	0.0182927	APP/TNFRSF21/NRP1/PALLD	4
BP	GO:0046850	regulation of bone remodeling	4/247	48/18670	0.00368605	0.0261393	0.0182927	EGFR/TNFAIP3/IL6/SPP1	4
BP	GO:0030099	myeloid cell differentiation	13/247	416/18670	0.00375528	0.0262944	0.0184012	APP/THBS1/CD109/HIF1A/KLF13/KLF10/RB1/EPAS1/ETS1/JAG1/F2RL1/LOX/CSF2	13
BP	GO:0001938	positive regulation of endothelial cell proliferation	6/247	112/18670	0.00375964	0.0262944	0.0184012	HIF1A/NRP1/KDR/CAV2/APLN/VEGFC	6
BP	GO:0048593	camera-type eye morphogenesis	6/247	112/18670	0.00375964	0.0262944	0.0184012	HIF1A/FRS2/JAG1/FOXF2/COL8A1/SDK2	6
BP	GO:0003418	growth plate cartilage chondrocyte differentiation	3/247	24/18670	0.00377018	0.0262944	0.0184012	COL6A3/MATN3/MATN2	3
BP	GO:0003433	chondrocyte development involved in endochondral bone morphogenesis	3/247	24/18670	0.00377018	0.0262944	0.0184012	COL6A3/MATN3/MATN2	3
BP	GO:0010640	regulation of platelet-derived growth factor receptor signaling pathway	3/247	24/18670	0.00377018	0.0262944	0.0184012	PTPN12/HIP1/LOX	3
BP	GO:0046697	decidualization	3/247	24/18670	0.00377018	0.0262944	0.0184012	STC2/PTGS2/SPP1	3
BP	GO:0060343	trabecula formation	3/247	24/18670	0.00377018	0.0262944	0.0184012	COL1A1/ADAMTS1/FBN2	3
BP	GO:2000209	regulation of anoikis	3/247	24/18670	0.00377018	0.0262944	0.0184012	SNAI2/CAV1/NTRK2	3
BP	GO:0071774	response to fibroblast growth factor	7/247	150/18670	0.00386837	0.026891	0.0188188	THBS1/FRS2/SULF1/COL1A1/SULF2/SPRY1/APLN	7
BP	GO:0060562	epithelial tube morphogenesis	11/247	322/18670	0.00386987	0.026891	0.0188188	COL4A1/PTK7/FZD6/HIF1A/NRP1/EFNB2/STARD13/SPRY1/FZD1/MTSS1/LAMA1	11
BP	GO:0043200	response to amino acid	6/247	113/18670	0.00392753	0.0272419	0.0190643	COL4A1/EGFR/PDGFC/SESN3/COL1A1/NTRK2	6
BP	GO:0042326	negative regulation of phosphorylation	14/247	468/18670	0.00394361	0.0273035	0.0191075	LATS1/IGF1R/LATS2/IPO7/CD109/HEG1/RB1/TIMP3/TNFAIP3/CAV1/SPRY1/ERRFI1/DUSP6/F2RL1	14
BP	GO:0003044	regulation of systemic arterial blood pressure mediated by a chemical signal	4/247	49/18670	0.00397267	0.0273553	0.0191437	ENPEP/TPM1/F2RL1/MME	4
BP	GO:0030857	negative regulation of epithelial cell differentiation	4/247	49/18670	0.00397267	0.0273553	0.0191437	CAV1/JAG1/S1PR3/CCND1	4
BP	GO:2001238	positive regulation of extrinsic apoptotic signaling pathway	4/247	49/18670	0.00397267	0.0273553	0.0191437	THBS1/TIMP3/CAV1/TNFRSF12A	4
BP	GO:0008543	fibroblast growth factor receptor signaling pathway	6/247	114/18670	0.00410091	0.0281872	0.0197259	THBS1/FRS2/SULF1/SULF2/SPRY1/APLN	6
BP	GO:0060560	developmental growth involved in morphogenesis	9/247	235/18670	0.00418237	0.0286953	0.0200814	APP/PTK7/SEMA3C/NRP1/FN1/MAP1B/SPRY1/TNFRSF12A/SPP1	9
BP	GO:0031639	plasminogen activation	3/247	25/18670	0.00424285	0.0289016	0.0202258	THBS1/PLAU/SERPINE2	3
BP	GO:0034110	regulation of homotypic cell-cell adhesion	3/247	25/18670	0.00424285	0.0289016	0.0202258	RDX/SERPINE2/PDPN	3
BP	GO:0051894	positive regulation of focal adhesion assembly	3/247	25/18670	0.00424285	0.0289016	0.0202258	LIMS1/NRP1/KDR	3
BP	GO:0060571	morphogenesis of an epithelial fold	3/247	25/18670	0.00424285	0.0289016	0.0202258	EGFR/HIF1A/SULF1	3
BP	GO:0010171	body morphogenesis	4/247	50/18670	0.00427399	0.0289463	0.0202571	ASPH/ZNF281/PHLDB1/COL1A1	4
BP	GO:0010718	positive regulation of epithelial to mesenchymal transition	4/247	50/18670	0.00427399	0.0289463	0.0202571	COL1A1/JAG1/PDPN/IL6	4
BP	GO:1900087	positive regulation of G1/S transition of mitotic cell cycle	4/247	50/18670	0.00427399	0.0289463	0.0202571	EGFR/RDX/ADAMTS1/CCND1	4
BP	GO:0032612	interleukin-1 production	6/247	115/18670	0.00427988	0.0289463	0.0202571	APP/PANX1/TNFAIP3/ERRFI1/S1PR3/F2RL1	6
BP	GO:0009896	positive regulation of catabolic process	13/247	423/18670	0.00431656	0.0291426	0.0203944	APP/ROCK2/MSN/HIF1A/TRIM32/NEDD4/RDX/KDR/TNFAIP3/SESN3/CAV1/DCN/IL6	13
BP	GO:0030512	negative regulation of transforming growth factor beta receptor signaling pathway	5/247	81/18670	0.00440769	0.0296525	0.0207513	CD109/CAV2/CAV1/HTRA1/FBN2	5
BP	GO:0060761	negative regulation of response to cytokine stimulus	5/247	81/18670	0.00440769	0.0296525	0.0207513	OTUD4/CAV1/F2RL1/CCDC3/IL6	5
BP	GO:0031669	cellular response to nutrient levels	9/247	237/18670	0.00441897	0.0296758	0.0207676	SNAI2/KLF10/SESN3/COL1A1/SLC2A1/FADS1/INHBB/PTGS2/LCN2	9
BP	GO:1990845	adaptive thermogenesis	7/247	154/18670	0.00446656	0.0299425	0.0209542	IGF1R/DOCK7/PDGFC/RB1/EPAS1/CAV1/LCN2	7
BP	GO:0052548	regulation of endopeptidase activity	13/247	425/18670	0.00448881	0.0300387	0.0210215	APP/ROCK2/THBS1/CD109/SH3RF1/ASPH/HIP1/COL6A3/TIMP3/SERPINE2/TIMP2/PTGS2/CSTA	13
BP	GO:2000377	regulation of reactive oxygen species metabolic process	8/247	195/18670	0.00452062	0.0301984	0.0211333	ROCK2/THBS1/EGFR/ATP2B4/HIF1A/CAV1/F2RL1/PTGS2	8
BP	GO:0001954	positive regulation of cell-matrix adhesion	4/247	51/18670	0.00459037	0.0303972	0.0212724	LIMS1/NRP1/FERMT1/KDR	4
BP	GO:0030834	regulation of actin filament depolymerization	4/247	51/18670	0.00459037	0.0303972	0.0212724	LIMA1/SPTBN1/RDX/F2RL1	4
BP	GO:0048146	positive regulation of fibroblast proliferation	4/247	51/18670	0.00459037	0.0303972	0.0212724	EGFR/PDGFC/FN1/DDR2	4
BP	GO:0050999	regulation of nitric-oxide synthase activity	4/247	51/18670	0.00459037	0.0303972	0.0212724	EGFR/ATP2B4/HIF1A/CAV1	4
BP	GO:0051496	positive regulation of stress fiber assembly	4/247	51/18670	0.00459037	0.0303972	0.0212724	ROCK2/NRP1/PXN/TPM1	4
BP	GO:0055117	regulation of cardiac muscle contraction	5/247	82/18670	0.00464433	0.0306477	0.0214478	DSG2/ATP2A2/FLNA/CAV1/DSP	5
BP	GO:0090049	regulation of cell migration involved in sprouting angiogenesis	5/247	82/18670	0.00464433	0.0306477	0.0214478	THBS1/NRP1/KDR/STARD13/PTGS2	5
BP	GO:0002685	regulation of leukocyte migration	8/247	196/18670	0.00466061	0.0307019	0.0214857	APP/ANO6/THBS1/MSN/ITGA2/F2RL1/VEGFC/IL6	8
BP	GO:0003081	regulation of systemic arterial blood pressure by renin-angiotensin	3/247	26/18670	0.0047499	0.0310747	0.0217465	ENPEP/F2RL1/MME	3
BP	GO:0030194	positive regulation of blood coagulation	3/247	26/18670	0.0047499	0.0310747	0.0217465	ANO6/THBS1/PDPN	3
BP	GO:1900048	positive regulation of hemostasis	3/247	26/18670	0.0047499	0.0310747	0.0217465	ANO6/THBS1/PDPN	3
BP	GO:1905048	regulation of metallopeptidase activity	3/247	26/18670	0.0047499	0.0310747	0.0217465	ANTXR1/TIMP3/TIMP2	3
BP	GO:0030856	regulation of epithelial cell differentiation	7/247	156/18670	0.00479064	0.0312511	0.02187	ROCK2/CD109/CAV1/JAG1/ERRFI1/S1PR3/CCND1	7
BP	GO:0050663	cytokine secretion	9/247	240/18670	0.00479331	0.0312511	0.02187	PANX1/TNFRSF21/IL1RAP/SPTBN1/FN1/FERMT1/TNFAIP3/AKAP12/F2RL1	9
BP	GO:0048145	regulation of fibroblast proliferation	5/247	83/18670	0.00488987	0.0317716	0.0222343	EGFR/PDGFC/TRIM32/FN1/DDR2	5
BP	GO:1903845	negative regulation of cellular response to transforming growth factor beta stimulus	5/247	83/18670	0.00488987	0.0317716	0.0222343	CD109/CAV2/CAV1/HTRA1/FBN2	5
BP	GO:0031529	ruffle organization	4/247	52/18670	0.00492213	0.0318723	0.0223047	LIMA1/RDX/CAV1/TPM1	4
BP	GO:0072132	mesenchyme morphogenesis	4/247	52/18670	0.00492213	0.0318723	0.0223047	SNAI2/HEYL/ACTA2/ACTC1	4
BP	GO:0031099	regeneration	8/247	198/18670	0.00495057	0.0320019	0.0223955	EGFR/PTPN12/SULF2/MAP1B/AXL/MATN2/CCND1/SPP1	8
BP	GO:0043271	negative regulation of ion transport	7/247	157/18670	0.00495917	0.0320031	0.0223963	THBS1/NEDD4/PLA2R1/CAV1/GEM/SERPINE2/PTGS2	7
BP	GO:0051090	regulation of DNA-binding transcription factor activity	13/247	432/18670	0.00513586	0.032975	0.0230764	APP/MED13/FZD6/IL1RAP/TRIM32/FLNA/RB1/DDR2/TNFAIP3/CAV1/HEYL/FZD1/IL6	13
BP	GO:0048144	fibroblast proliferation	5/247	84/18670	0.00514447	0.032975	0.0230764	EGFR/PDGFC/TRIM32/FN1/DDR2	5
BP	GO:0050886	endocrine process	5/247	84/18670	0.00514447	0.032975	0.0230764	ENPEP/APLN/F2RL1/INHBB/MME	5
BP	GO:0097756	negative regulation of blood vessel diameter	5/247	84/18670	0.00514447	0.032975	0.0230764	EGFR/CAV1/APLN/ACTA2/PTGS2	5
BP	GO:0072089	stem cell proliferation	6/247	120/18670	0.00526247	0.033607	0.0235187	DOCK7/SNAI2/HIF1A/FRS2/FERMT1/VEGFC	6
BP	GO:0031638	zymogen activation	4/247	53/18670	0.00526961	0.033607	0.0235187	THBS1/ASPH/PLAU/SERPINE2	4
BP	GO:1901185	negative regulation of ERBB signaling pathway	4/247	53/18670	0.00526961	0.033607	0.0235187	EGFR/PTPN12/SPRY1/ERRFI1	4
BP	GO:0048143	astrocyte activation	3/247	27/18670	0.00529202	0.0336371	0.0235398	APP/EGFR/IL6	3
BP	GO:0050820	positive regulation of coagulation	3/247	27/18670	0.00529202	0.0336371	0.0235398	ANO6/THBS1/PDPN	3
BP	GO:0050772	positive regulation of axonogenesis	5/247	85/18670	0.00540833	0.0343101	0.0240107	NRP1/FN1/MAP1B/TNFRSF12A/NTRK2	5
BP	GO:0042063	gliogenesis	10/247	290/18670	0.00541596	0.0343101	0.0240107	APP/LAMB1/EGFR/TNFRSF21/SERPINE2/CSPG4/PTPRZ1/MATN2/IL6/NTRK2	10
BP	GO:0030203	glycosaminoglycan metabolic process	7/247	160/18670	0.00549161	0.0346738	0.0242653	DSE/CHST15/VCAN/CSPG4/HAS2/DCN/HAS3	7
BP	GO:0032680	regulation of tumor necrosis factor production	7/247	160/18670	0.00549161	0.0346738	0.0242653	APP/THBS1/TNFAIP3/AXL/ERRFI1/AKAP12/SPON2	7
BP	GO:0048872	homeostasis of number of cells	9/247	246/18670	0.00561568	0.0353909	0.0247671	HIF1A/KLF13/RB1/EPAS1/TNFAIP3/ETS1/AXL/IL7R/IL6	9
BP	GO:0030042	actin filament depolymerization	4/247	54/18670	0.00563312	0.0353909	0.0247671	LIMA1/SPTBN1/RDX/F2RL1	4
BP	GO:0061005	cell differentiation involved in kidney development	4/247	54/18670	0.00563312	0.0353909	0.0247671	JAG1/MTSS1/ACTA2/BASP1	4
BP	GO:0003333	amino acid transmembrane transport	5/247	86/18670	0.00568162	0.0356367	0.0249391	SLC7A1/SLC6A6/SLC7A8/PDPN/SLC6A15	5
BP	GO:0034101	erythrocyte homeostasis	6/247	122/18670	0.00569845	0.0356834	0.0249718	HIF1A/KLF13/RB1/EPAS1/ETS1/AXL	6
BP	GO:0007266	Rho protein signal transduction	8/247	203/18670	0.00573601	0.0358595	0.025095	GNA12/ROCK2/ABL2/HEG1/NRP1/ITGA3/PDPN/F2RL1	8
BP	GO:0042634	regulation of hair cycle	3/247	28/18670	0.00586984	0.0365759	0.0255964	FERMT1/CDH3/FST	3
BP	GO:1990776	response to angiotensin	3/247	28/18670	0.00586984	0.0365759	0.0255964	ROCK2/CAV1/PTGS2	3
BP	GO:0002690	positive regulation of leukocyte chemotaxis	5/247	87/18670	0.0059645	0.0371048	0.0259665	ANO6/THBS1/F2RL1/VEGFC/IL6	5
BP	GO:0003229	ventricular cardiac muscle tissue development	4/247	55/18670	0.006013	0.0372845	0.0260923	DSG2/HEG1/TPM1/DSP	4
BP	GO:0042306	regulation of protein import into nucleus	4/247	55/18670	0.006013	0.0372845	0.0260923	RAB23/FLNA/FERMT1/PTGS2	4
BP	GO:0032640	tumor necrosis factor production	7/247	163/18670	0.00606581	0.0374897	0.0262359	APP/THBS1/TNFAIP3/AXL/ERRFI1/AKAP12/SPON2	7
BP	GO:1903555	regulation of tumor necrosis factor superfamily cytokine production	7/247	163/18670	0.00606581	0.0374897	0.0262359	APP/THBS1/TNFAIP3/AXL/ERRFI1/AKAP12/SPON2	7
BP	GO:0032956	regulation of actin cytoskeleton organization	11/247	343/18670	0.00616473	0.0380392	0.0266204	LATS1/ROCK2/ABL2/LIMA1/NRP1/SPTBN1/FLNA/PXN/RDX/TPM1/F2RL1	11
BP	GO:0072503	cellular divalent inorganic cation homeostasis	14/247	493/18670	0.00618038	0.0380739	0.0266447	APP/PDZD8/GTF2I/ABL2/ATP2B4/SLC39A10/ATP2A2/MYO5A/ATP13A3/CAV1/S1PR3/F2RL1/STC2/TGM2	14
BP	GO:0050890	cognition	10/247	296/18670	0.00622916	0.0383123	0.0268116	APP/EGFR/HIF1A/ADCY3/ITGA3/MAP1A/PTPRZ1/MME/PTGS2/NTRK2	10
BP	GO:0034103	regulation of tissue remodeling	5/247	88/18670	0.00625715	0.0383604	0.0268452	ROCK2/EGFR/TNFAIP3/IL6/SPP1	5
BP	GO:1904035	regulation of epithelial cell apoptotic process	5/247	88/18670	0.00625715	0.0383604	0.0268452	ANO6/THBS1/KDR/TNFAIP3/IL6	5
BP	GO:0045637	regulation of myeloid cell differentiation	9/247	251/18670	0.00638096	0.0390564	0.0273323	THBS1/HIF1A/KLF13/KLF10/RB1/ETS1/JAG1/LOX/CSF2	9
BP	GO:0010959	regulation of metal ion transport	12/247	394/18670	0.00643499	0.0393238	0.0275194	ANO6/ATP2B4/MYO5A/NEDD4/FLNA/MYLK/CAV1/GEM/SERPINE2/STC2/PTGS2/CNTN1	12
BP	GO:0071695	anatomical structure maturation	7/247	165/18670	0.00647277	0.0394329	0.0275958	APP/ANO6/HIF1A/MYO5A/RB1/FERMT1/CDH3	7
BP	GO:0007263	nitric oxide mediated signal transduction	3/247	29/18670	0.00648397	0.0394329	0.0275958	THBS1/EGFR/ATP2B4	3
BP	GO:0070229	negative regulation of lymphocyte apoptotic process	3/247	29/18670	0.00648397	0.0394329	0.0275958	SLC39A10/HIF1A/IL7R	3
BP	GO:0007193	adenylate cyclase-inhibiting G protein-coupled receptor signaling pathway	5/247	89/18670	0.00655974	0.03983	0.0278737	FLNA/ADCY3/ADCY7/S1PR3/AKAP12	5
BP	GO:0045667	regulation of osteoblast differentiation	6/247	126/18670	0.0066487	0.0403058	0.0282066	SNAI2/SMAD1/DDR2/JAG1/FBN2/IL6	6
BP	GO:0040013	negative regulation of locomotion	12/247	396/18670	0.00668876	0.040484	0.0283314	CLIC4/THBS1/SEMA3C/NRP1/TRIM32/STARD13/SULF1/JAG1/TPM1/DCN/DPYSL3/SLURP1	12
BP	GO:0001755	neural crest cell migration	4/247	57/18670	0.00682308	0.0411659	0.0288085	SEMA3C/HIF1A/NRP1/FN1	4
BP	GO:0018208	peptidyl-proline modification	4/247	57/18670	0.00682308	0.0411659	0.0288085	FKBP14/FKBP9/P4HA1/FKBP10	4
BP	GO:0050900	leukocyte migration	14/247	499/18670	0.00684573	0.0412022	0.028834	APP/ANO6/THBS1/MSN/ITGA2/FN1/ITGA6/ITGA3/COL1A1/CAV1/SLC7A8/F2RL1/VEGFC/IL6	14
BP	GO:0010717	regulation of epithelial to mesenchymal transition	5/247	90/18670	0.00687245	0.0412022	0.028834	PHLDB1/COL1A1/JAG1/PDPN/IL6	5
BP	GO:0032651	regulation of interleukin-1 beta production	5/247	90/18670	0.00687245	0.0412022	0.028834	APP/PANX1/TNFAIP3/ERRFI1/S1PR3	5
BP	GO:1903035	negative regulation of response to wounding	5/247	90/18670	0.00687245	0.0412022	0.028834	THBS1/CD109/PLAU/SERPINE2/SPP1	5
BP	GO:0007265	Ras protein signal transduction	13/247	448/18670	0.00689775	0.0412888	0.0288945	GNA12/ROCK2/RAB23/ABL2/HEG1/NRP1/RDX/RB1/ITGA3/SPRY1/PDPN/F2RL1/TIMP2	13
BP	GO:0071706	tumor necrosis factor superfamily cytokine production	7/247	168/18670	0.00712088	0.0423749	0.0296547	APP/THBS1/TNFAIP3/AXL/ERRFI1/AKAP12/SPON2	7
BP	GO:0003413	chondrocyte differentiation involved in endochondral bone morphogenesis	3/247	30/18670	0.00713495	0.0423749	0.0296547	COL6A3/MATN3/MATN2	3
BP	GO:0042759	long-chain fatty acid biosynthetic process	3/247	30/18670	0.00713495	0.0423749	0.0296547	QKI/MYO5A/PTGS2	3
BP	GO:0097421	liver regeneration	3/247	30/18670	0.00713495	0.0423749	0.0296547	EGFR/SULF2/CCND1	3
BP	GO:1905606	regulation of presynapse assembly	3/247	30/18670	0.00713495	0.0423749	0.0296547	APP/IL1RAP/FZD1	3
BP	GO:0030510	regulation of BMP signaling pathway	5/247	91/18670	0.00719545	0.0423795	0.0296578	ITGA3/SULF1/FZD1/HTRA1/FST	5
BP	GO:0045639	positive regulation of myeloid cell differentiation	5/247	91/18670	0.00719545	0.0423795	0.0296578	HIF1A/KLF10/RB1/ETS1/JAG1	5
BP	GO:0019229	regulation of vasoconstriction	4/247	58/18670	0.00725388	0.0423795	0.0296578	EGFR/CAV1/APLN/PTGS2	4
BP	GO:0032722	positive regulation of chemokine production	4/247	58/18670	0.00725388	0.0423795	0.0296578	APP/HIF1A/TRIM32/IL6	4
BP	GO:0035904	aorta development	4/247	58/18670	0.00725388	0.0423795	0.0296578	EFNB2/MYLK/JAG1/LOX	4
BP	GO:1904589	regulation of protein import	4/247	58/18670	0.00725388	0.0423795	0.0296578	RAB23/FLNA/FERMT1/PTGS2	4
BP	GO:0006171	cAMP biosynthetic process	2/247	10/18670	0.00731411	0.0423795	0.0296578	ADCY3/ADCY7	2
BP	GO:0006971	hypotonic response	2/247	10/18670	0.00731411	0.0423795	0.0296578	ITGA2/MYLK	2
BP	GO:0033483	gas homeostasis	2/247	10/18670	0.00731411	0.0423795	0.0296578	HIF1A/CAV1	2
BP	GO:0034135	regulation of toll-like receptor 2 signaling pathway	2/247	10/18670	0.00731411	0.0423795	0.0296578	TNFAIP3/F2RL1	2
BP	GO:0035878	nail development	2/247	10/18670	0.00731411	0.0423795	0.0296578	FZD6/ITGA6	2
BP	GO:0051124	synaptic growth at neuromuscular junction	2/247	10/18670	0.00731411	0.0423795	0.0296578	APP/LRP4	2
BP	GO:0051901	positive regulation of mitochondrial depolarization	2/247	10/18670	0.00731411	0.0423795	0.0296578	KDR/DCN	2
BP	GO:0060346	bone trabecula formation	2/247	10/18670	0.00731411	0.0423795	0.0296578	COL1A1/FBN2	2
BP	GO:0060600	dichotomous subdivision of an epithelial terminal unit	2/247	10/18670	0.00731411	0.0423795	0.0296578	SEMA3C/NRP1	2
BP	GO:1990535	neuron projection maintenance	2/247	10/18670	0.00731411	0.0423795	0.0296578	APP/MAP1A	2
BP	GO:0060538	skeletal muscle organ development	7/247	169/18670	0.00734726	0.0425067	0.0297469	RB1/CAV2/CAV1/HEYL/BVES/DCN/BASP1	7
BP	GO:0048863	stem cell differentiation	9/247	257/18670	0.00740253	0.0427614	0.0299251	SNAI2/SEMA3C/HIF1A/TCF12/NRP1/ZNF281/FN1/FZD1/JAG1	9
BP	GO:0071772	response to BMP	7/247	170/18670	0.00757892	0.0436477	0.0305453	SMAD1/ITGA3/SULF1/HEYL/FZD1/HTRA1/FST	7
BP	GO:0071773	cellular response to BMP stimulus	7/247	170/18670	0.00757892	0.0436477	0.0305453	SMAD1/ITGA3/SULF1/HEYL/FZD1/HTRA1/FST	7
BP	GO:0021885	forebrain cell migration	4/247	59/18670	0.00770224	0.0442239	0.0309486	LAMB1/EGFR/NRP1/AXL	4
BP	GO:2000351	regulation of endothelial cell apoptotic process	4/247	59/18670	0.00770224	0.0442239	0.0309486	ANO6/THBS1/KDR/TNFAIP3	4
BP	GO:0003299	muscle hypertrophy in response to stress	3/247	31/18670	0.00782331	0.0442506	0.0309673	ATP2B4/ATP2A2/ERRFI1	3
BP	GO:0014887	cardiac muscle adaptation	3/247	31/18670	0.00782331	0.0442506	0.0309673	ATP2B4/ATP2A2/ERRFI1	3
BP	GO:0014898	cardiac muscle hypertrophy in response to stress	3/247	31/18670	0.00782331	0.0442506	0.0309673	ATP2B4/ATP2A2/ERRFI1	3
BP	GO:0035767	endothelial cell chemotaxis	3/247	31/18670	0.00782331	0.0442506	0.0309673	THBS1/NRP1/KDR	3
BP	GO:0044319	wound healing, spreading of cells	3/247	31/18670	0.00782331	0.0442506	0.0309673	COL5A1/FLNA/PDPN	3
BP	GO:0045737	positive regulation of cyclin-dependent protein serine/threonine kinase activity	3/247	31/18670	0.00782331	0.0442506	0.0309673	EGFR/CCNK/CCND1	3
BP	GO:0090505	epiboly involved in wound healing	3/247	31/18670	0.00782331	0.0442506	0.0309673	COL5A1/FLNA/PDPN	3
BP	GO:0099174	regulation of presynapse organization	3/247	31/18670	0.00782331	0.0442506	0.0309673	APP/IL1RAP/FZD1	3
BP	GO:1902895	positive regulation of pri-miRNA transcription by RNA polymerase II	3/247	31/18670	0.00782331	0.0442506	0.0309673	HIF1A/SMAD1/APLN	3
BP	GO:1903393	positive regulation of adherens junction organization	3/247	31/18670	0.00782331	0.0442506	0.0309673	LIMS1/NRP1/KDR	3
BP	GO:0007589	body fluid secretion	5/247	93/18670	0.00787294	0.0444652	0.0311174	HIF1A/NCOR2/CAV1/APLN/CCND1	5
BP	GO:0046794	transport of virus	4/247	60/18670	0.00816846	0.0459975	0.0321898	NUP160/NUP153/CAV2/CAV1	4
BP	GO:1902808	positive regulation of cell cycle G1/S phase transition	4/247	60/18670	0.00816846	0.0459975	0.0321898	EGFR/RDX/ADAMTS1/CCND1	4
BP	GO:0006874	cellular calcium ion homeostasis	13/247	458/18670	0.00822286	0.0461617	0.0323047	APP/PDZD8/GTF2I/ABL2/ATP2B4/ATP2A2/MYO5A/ATP13A3/CAV1/S1PR3/F2RL1/STC2/TGM2	13
BP	GO:0070167	regulation of biomineral tissue development	5/247	94/18670	0.00822778	0.0461617	0.0323047	ANO6/ROCK2/HIF1A/DDR2/FBN2	5
BP	GO:0030518	intracellular steroid hormone receptor signaling pathway	6/247	132/18670	0.00828263	0.0461617	0.0323047	LATS1/NCOR2/NEDD4/RB1/HEYL/FHL2	6
BP	GO:0042177	negative regulation of protein catabolic process	6/247	132/18670	0.00828263	0.0461617	0.0323047	EGFR/FLNA/TIMP3/SERPINE2/MAP1A/TIMP2	6
BP	GO:0042476	odontogenesis	6/247	132/18670	0.00828263	0.0461617	0.0323047	LAMB1/MYO5A/ITGA6/COL1A1/LRP4/HTRA1	6
BP	GO:0042552	myelination	6/247	132/18670	0.00828263	0.0461617	0.0323047	QKI/ATRN/TNFRSF21/MYO5A/PTPRZ1/NTRK2	6
BP	GO:0045598	regulation of fat cell differentiation	6/247	132/18670	0.00828263	0.0461617	0.0323047	SNAI2/JAG1/CCDC3/MMP11/PTGS2/IL6	6
BP	GO:0016525	negative regulation of angiogenesis	7/247	173/18670	0.00830635	0.0462261	0.0323498	ROCK2/THBS1/GTF2I/STARD13/SULF1/THBS2/DCN	7
BP	GO:0045907	positive regulation of vasoconstriction	3/247	32/18670	0.0085495	0.0473712	0.0331511	EGFR/CAV1/PTGS2	3
BP	GO:0061311	cell surface receptor signaling pathway involved in heart development	3/247	32/18670	0.0085495	0.0473712	0.0331511	SNAI2/HEYL/JAG1	3
BP	GO:0090504	epiboly	3/247	32/18670	0.0085495	0.0473712	0.0331511	COL5A1/FLNA/PDPN	3
BP	GO:0042116	macrophage activation	5/247	95/18670	0.00859356	0.0474769	0.0332251	APP/THBS1/CD93/IL6/CSF2	5
BP	GO:0055006	cardiac cell development	5/247	95/18670	0.00859356	0.0474769	0.0332251	MEF2A/SPRY1/JAG1/BVES/ACTC1	5
BP	GO:0007405	neuroblast proliferation	4/247	61/18670	0.00865281	0.0475279	0.0332608	DOCK7/HIF1A/FRS2/VEGFC	4
BP	GO:0010803	regulation of tumor necrosis factor-mediated signaling pathway	4/247	61/18670	0.00865281	0.0475279	0.0332608	TRIM32/TNFAIP3/F2RL1/CCDC3	4
BP	GO:0030521	androgen receptor signaling pathway	4/247	61/18670	0.00865281	0.0475279	0.0332608	NCOR2/RB1/HEYL/FHL2	4
BP	GO:0090303	positive regulation of wound healing	4/247	61/18670	0.00865281	0.0475279	0.0332608	ANO6/THBS1/MYLK/PDPN	4
BP	GO:2000181	negative regulation of blood vessel morphogenesis	7/247	175/18670	0.00881907	0.0476398	0.0333391	ROCK2/THBS1/GTF2I/STARD13/SULF1/THBS2/DCN	7
BP	GO:0010172	embryonic body morphogenesis	2/247	11/18670	0.00886192	0.0476398	0.0333391	ZNF281/PHLDB1	2
BP	GO:0016264	gap junction assembly	2/247	11/18670	0.00886192	0.0476398	0.0333391	CAV1/GJC1	2
BP	GO:0031652	positive regulation of heat generation	2/247	11/18670	0.00886192	0.0476398	0.0333391	APLN/PTGS2	2
BP	GO:0031915	positive regulation of synaptic plasticity	2/247	11/18670	0.00886192	0.0476398	0.0333391	MAP1B/PTGS2	2
BP	GO:0032060	bleb assembly	2/247	11/18670	0.00886192	0.0476398	0.0333391	ANO6/MYLK	2
BP	GO:0043619	regulation of transcription from RNA polymerase II promoter in response to oxidative stress	2/247	11/18670	0.00886192	0.0476398	0.0333391	HIF1A/EPAS1	2
BP	GO:0048548	regulation of pinocytosis	2/247	11/18670	0.00886192	0.0476398	0.0333391	CAV1/AXL	2
BP	GO:0061307	cardiac neural crest cell differentiation involved in heart development	2/247	11/18670	0.00886192	0.0476398	0.0333391	SEMA3C/JAG1	2
BP	GO:0061308	cardiac neural crest cell development involved in heart development	2/247	11/18670	0.00886192	0.0476398	0.0333391	SEMA3C/JAG1	2
BP	GO:0071803	positive regulation of podosome assembly	2/247	11/18670	0.00886192	0.0476398	0.0333391	MSN/CSF2	2
BP	GO:0072608	interleukin-10 secretion	2/247	11/18670	0.00886192	0.0476398	0.0333391	TNFRSF21/F2RL1	2
BP	GO:1901201	regulation of extracellular matrix assembly	2/247	11/18670	0.00886192	0.0476398	0.0333391	ANTXR1/HAS2	2
BP	GO:0031331	positive regulation of cellular catabolic process	11/247	361/18670	0.00888442	0.0476398	0.0333391	APP/ROCK2/MSN/HIF1A/RDX/KDR/TNFAIP3/SESN3/CAV1/DCN/IL6	11
BP	GO:0007272	ensheathment of neurons	6/247	134/18670	0.00888624	0.0476398	0.0333391	QKI/ATRN/TNFRSF21/MYO5A/PTPRZ1/NTRK2	6
BP	GO:0008366	axon ensheathment	6/247	134/18670	0.00888624	0.0476398	0.0333391	QKI/ATRN/TNFRSF21/MYO5A/PTPRZ1/NTRK2	6
BP	GO:0048565	digestive tract development	6/247	134/18670	0.00888624	0.0476398	0.0333391	EGFR/HIF1A/PDGFC/ITGA6/RB1/FOXF2	6
BP	GO:0030516	regulation of axon extension	5/247	96/18670	0.00897044	0.0479559	0.0335603	SEMA3C/NRP1/FN1/MAP1B/TNFRSF12A	5
BP	GO:0032755	positive regulation of interleukin-6 production	5/247	96/18670	0.00897044	0.0479559	0.0335603	APP/IL1RAP/F2RL1/SPON2/IL6	5
BP	GO:0009880	embryonic pattern specification	4/247	62/18670	0.00915556	0.0488082	0.0341568	FRS2/NRP1/SMAD1/BASP1	4
BP	GO:0045453	bone resorption	4/247	62/18670	0.00915556	0.0488082	0.0341568	EGFR/TNFAIP3/IL6/SPP1	4
BP	GO:1903825	organic acid transmembrane transport	6/247	135/18670	0.00919958	0.0489057	0.034225	THBS1/SLC7A1/SLC6A6/SLC7A8/PDPN/SLC6A15	6
BP	GO:1905039	carboxylic acid transmembrane transport	6/247	135/18670	0.00919958	0.0489057	0.034225	THBS1/SLC7A1/SLC6A6/SLC7A8/PDPN/SLC6A15	6
BP	GO:0048011	neurotrophin TRK receptor signaling pathway	3/247	33/18670	0.00931396	0.0494447	0.0346022	FRS2/SPRY1/NTRK2	3
BP	GO:0120162	positive regulation of cold-induced thermogenesis	5/247	97/18670	0.00935858	0.0496122	0.0347194	IGF1R/PDGFC/EPAS1/CAV1/LCN2	5
BP	GO:0010038	response to metal ion	11/247	364/18670	0.0094162	0.0498482	0.0348845	APP/CLIC4/THBS1/EGFR/HIF1A/MEF2A/NEDD4/ADCY7/CAV1/CCND1/PTGS2	11
BP	GO:0051961	negative regulation of nervous system development	10/247	315/18670	0.00944413	0.0499265	0.0349393	APP/SEMA3C/TNFRSF21/NRP1/EFNB2/JAG1/LRP4/DPYSL3/IL6/SPP1	10
BP	GO:2001243	negative regulation of intrinsic apoptotic signaling pathway	5/247	98/18670	0.00975815	0.0515149	0.0360509	SNAI2/HIF1A/HYOU1/TRIM32/PTGS2	5
BP	GO:1903670	regulation of sprouting angiogenesis	6/247	137/18670	0.00984981	0.0519267	0.0363391	THBS1/NRP1/SMAD1/KDR/STARD13/PTGS2	6
BP	GO:0048736	appendage development	7/247	179/18670	0.0099137	0.0520469	0.0364233	GNA12/SEMA3C/FZD6/ASPH/ITGA6/LRP4/FBN2	7
BP	GO:0060173	limb development	7/247	179/18670	0.0099137	0.0520469	0.0364233	GNA12/SEMA3C/FZD6/ASPH/ITGA6/LRP4/FBN2	7
BP	GO:0071347	cellular response to interleukin-1	7/247	179/18670	0.0099137	0.0520469	0.0364233	HIF1A/OTUD4/IL1RAP/AKAP12/HAS2/IL6/LCN2	7
BP	GO:0051222	positive regulation of protein transport	12/247	418/18670	0.0100348	0.0526102	0.0368175	PANX1/EGFR/HIF1A/IL1RAP/SPTBN1/FLNA/FERMT1/AKAP12/F2RL1/VEGFC/PTGS2/IL6	12
BP	GO:0043276	anoikis	3/247	34/18670	0.0101171	0.0529684	0.0370681	SNAI2/CAV1/NTRK2	3
BP	GO:0070301	cellular response to hydrogen peroxide	5/247	99/18670	0.0101693	0.0531684	0.0372081	TNFAIP3/ETS1/AXL/IL6/LCN2	5
BP	GO:1903672	positive regulation of sprouting angiogenesis	4/247	64/18670	0.0102173	0.0532729	0.0372812	NRP1/SMAD1/KDR/PTGS2	4
BP	GO:2000378	negative regulation of reactive oxygen species metabolic process	4/247	64/18670	0.0102173	0.0532729	0.0372812	ROCK2/ATP2B4/HIF1A/CAV1	4
BP	GO:0055074	calcium ion homeostasis	13/247	471/18670	0.0102371	0.0533031	0.0373024	APP/PDZD8/GTF2I/ABL2/ATP2B4/ATP2A2/MYO5A/ATP13A3/CAV1/S1PR3/F2RL1/STC2/TGM2	13
BP	GO:0045665	negative regulation of neuron differentiation	8/247	225/18670	0.0103676	0.0539085	0.037726	APP/SEMA3C/NRP1/EFNB2/JAG1/LRP4/DPYSL3/SPP1	8
BP	GO:0050715	positive regulation of cytokine secretion	6/247	139/18670	0.0105321	0.0540037	0.0377927	PANX1/IL1RAP/SPTBN1/FERMT1/AKAP12/F2RL1	6
BP	GO:0002002	regulation of angiotensin levels in blood	2/247	12/18670	0.0105422	0.0540037	0.0377927	ENPEP/MME	2
BP	GO:0002003	angiotensin maturation	2/247	12/18670	0.0105422	0.0540037	0.0377927	ENPEP/MME	2
BP	GO:0003161	cardiac conduction system development	2/247	12/18670	0.0105422	0.0540037	0.0377927	DSG2/BVES	2
BP	GO:0014831	gastro-intestinal system smooth muscle contraction	2/247	12/18670	0.0105422	0.0540037	0.0377927	SULF1/SULF2	2
BP	GO:0032429	regulation of phospholipase A2 activity	2/247	12/18670	0.0105422	0.0540037	0.0377927	EGFR/PLA2R1	2
BP	GO:0033197	response to vitamin E	2/247	12/18670	0.0105422	0.0540037	0.0377927	COL1A1/CCND1	2
BP	GO:0042308	negative regulation of protein import into nucleus	2/247	12/18670	0.0105422	0.0540037	0.0377927	RAB23/FERMT1	2
BP	GO:0070486	leukocyte aggregation	2/247	12/18670	0.0105422	0.0540037	0.0377927	MSN/HAS2	2
BP	GO:1904181	positive regulation of membrane depolarization	2/247	12/18670	0.0105422	0.0540037	0.0377927	KDR/DCN	2
BP	GO:1904590	negative regulation of protein import	2/247	12/18670	0.0105422	0.0540037	0.0377927	RAB23/FERMT1	2
BP	GO:0060840	artery development	5/247	100/18670	0.0105922	0.0541868	0.0379208	NRP1/EFNB2/MYLK/JAG1/LOX	5
BP	GO:0072577	endothelial cell apoptotic process	4/247	65/18670	0.0107768	0.0550573	0.03853	ANO6/THBS1/KDR/TNFAIP3	4
BP	GO:0001894	tissue homeostasis	8/247	227/18670	0.0108957	0.0553937	0.0387654	EGFR/TRIM32/RB1/EPAS1/TNFAIP3/CDH3/IL6/SPP1	8
BP	GO:0009914	hormone transport	10/247	322/18670	0.0109042	0.0553937	0.0387654	EGFR/HIF1A/MYO5A/SLC2A1/APLN/SLC16A2/INHBB/IL6/FAM3B/SPP1	10
BP	GO:1903706	regulation of hemopoiesis	13/247	475/18670	0.0109287	0.0553937	0.0387654	THBS1/SH3RF1/HIF1A/TCF12/KLF13/KLF10/RB1/ETS1/AXL/JAG1/LOX/IL7R/CSF2	13
BP	GO:0032386	regulation of intracellular transport	12/247	423/18670	0.010951	0.0553937	0.0387654	RAB23/MSN/ATP2A2/NUP153/NEDD4/FLNA/RDX/FERMT1/MAP1B/BVES/CDH3/PTGS2	12
BP	GO:0001893	maternal placenta development	3/247	35/18670	0.0109592	0.0553937	0.0387654	STC2/PTGS2/SPP1	3
BP	GO:0035909	aorta morphogenesis	3/247	35/18670	0.0109592	0.0553937	0.0387654	EFNB2/MYLK/JAG1	3
BP	GO:0048333	mesodermal cell differentiation	3/247	35/18670	0.0109592	0.0553937	0.0387654	SMAD1/ITGA2/ITGA3	3
BP	GO:1904031	positive regulation of cyclin-dependent protein kinase activity	3/247	35/18670	0.0109592	0.0553937	0.0387654	EGFR/CCNK/CCND1	3
BP	GO:0031532	actin cytoskeleton reorganization	5/247	101/18670	0.0110269	0.0556617	0.0389529	PTK7/ABL2/NRP1/FLNA/ANTXR1	5
BP	GO:0001701	in utero embryonic development	11/247	373/18670	0.01116	0.056259	0.039371	GNA12/LATS1/SEC24D/EGFR/KIDINS220/HIF1A/HEG1/EPAS1/TPM1/PPP4R4/CSF2	11
BP	GO:0009411	response to UV	6/247	141/18670	0.0112474	0.0566241	0.0396264	EGFR/TRIM32/NEDD4/CCND1/MME/PTGS2	6
BP	GO:1903829	positive regulation of cellular protein localization	10/247	324/18670	0.0113512	0.0568684	0.0397974	ROCK2/EGFR/MSN/SPTBN1/FLNA/RDX/ITGA3/LRP4/MAP1A/PTGS2	10
BP	GO:0045428	regulation of nitric oxide biosynthetic process	4/247	66/18670	0.0113557	0.0568684	0.0397974	ROCK2/ATP2B4/CAV1/PTGS2	4
BP	GO:1901880	negative regulation of protein depolymerization	4/247	66/18670	0.0113557	0.0568684	0.0397974	LIMA1/SPTBN1/RDX/MAP1B	4
BP	GO:1905207	regulation of cardiocyte differentiation	4/247	66/18670	0.0113557	0.0568684	0.0397974	EGFR/SEMA3C/FRS2/EFNB2	4
BP	GO:0043409	negative regulation of MAPK cascade	7/247	184/18670	0.0114176	0.057103	0.0399616	IGF1R/TIMP3/CAV1/SPRY1/ERRFI1/DUSP6/F2RL1	7
BP	GO:0007411	axon guidance	9/247	276/18670	0.0114748	0.0573136	0.040109	APP/SEMA3C/FRS2/NRP1/PALLD/SPTBN1/EFNB2/MATN2/LAMA1	9
BP	GO:0097485	neuron projection guidance	9/247	277/18670	0.0117278	0.0584704	0.0409185	APP/SEMA3C/FRS2/NRP1/PALLD/SPTBN1/EFNB2/MATN2/LAMA1	9
BP	GO:1903708	positive regulation of hemopoiesis	7/247	185/18670	0.0117372	0.0584704	0.0409185	HIF1A/KLF10/RB1/ETS1/AXL/JAG1/IL7R	7
BP	GO:0003091	renal water homeostasis	3/247	36/18670	0.0118407	0.0587554	0.041118	ADCY3/ADCY7/HAS2	3
BP	GO:0030947	regulation of vascular endothelial growth factor receptor signaling pathway	3/247	36/18670	0.0118407	0.0587554	0.041118	HIF1A/NEDD4/VEGFC	3
BP	GO:0097242	amyloid-beta clearance	3/247	36/18670	0.0118407	0.0587554	0.041118	IGF1R/LRP4/MME	3
BP	GO:0048568	embryonic organ development	12/247	428/18670	0.0119305	0.0590107	0.0412966	PTK7/EGFR/FZD6/HIF1A/FRS2/PDGFC/EPAS1/KDR/EFEMP1/FOXF2/FBN2/CSF2	12
BP	GO:0032652	regulation of interleukin-1 production	5/247	103/18670	0.0119326	0.0590107	0.0412966	APP/PANX1/TNFAIP3/ERRFI1/S1PR3	5
BP	GO:0032387	negative regulation of intracellular transport	4/247	67/18670	0.0119543	0.0590107	0.0412966	RAB23/NUP153/FERMT1/MAP1B	4
BP	GO:0042108	positive regulation of cytokine biosynthetic process	4/247	67/18670	0.0119543	0.0590107	0.0412966	APP/THBS1/AKAP12/IL6	4
BP	GO:0006606	protein import into nucleus	6/247	143/18670	0.0119963	0.0591411	0.0413879	RAB23/IPO7/NUP153/FLNA/FERMT1/PTGS2	6
BP	GO:0046677	response to antibiotic	10/247	327/18670	0.0120478	0.0593169	0.0415109	ADCY3/TNFAIP3/ADCY7/COL1A1/ETS1/AXL/CCND1/IL6/LCN2/ACTC1	10
BP	GO:0055001	muscle cell development	7/247	186/18670	0.0120631	0.0593169	0.0415109	MEF2A/ATP2A2/CAV2/BVES/TPM1/LOX/ACTC1	7
BP	GO:0001765	membrane raft assembly	2/247	13/18670	0.0123511	0.0593508	0.0415346	CAV2/CAV1	2
BP	GO:0010838	positive regulation of keratinocyte proliferation	2/247	13/18670	0.0123511	0.0593508	0.0415346	CDH3/HAS2	2
BP	GO:0014745	negative regulation of muscle adaptation	2/247	13/18670	0.0123511	0.0593508	0.0415346	ATP2B4/ERRFI1	2
BP	GO:0031650	regulation of heat generation	2/247	13/18670	0.0123511	0.0593508	0.0415346	APLN/PTGS2	2
BP	GO:0031953	negative regulation of protein autophosphorylation	2/247	13/18670	0.0123511	0.0593508	0.0415346	CAV1/ERRFI1	2
BP	GO:0042908	xenobiotic transport	2/247	13/18670	0.0123511	0.0593508	0.0415346	SLC6A6/SLC2A1	2
BP	GO:0045602	negative regulation of endothelial cell differentiation	2/247	13/18670	0.0123511	0.0593508	0.0415346	JAG1/S1PR3	2
BP	GO:0045779	negative regulation of bone resorption	2/247	13/18670	0.0123511	0.0593508	0.0415346	TNFAIP3/IL6	2
BP	GO:0051001	negative regulation of nitric-oxide synthase activity	2/247	13/18670	0.0123511	0.0593508	0.0415346	ATP2B4/CAV1	2
BP	GO:0061430	bone trabecula morphogenesis	2/247	13/18670	0.0123511	0.0593508	0.0415346	COL1A1/FBN2	2
BP	GO:0070831	basement membrane assembly	2/247	13/18670	0.0123511	0.0593508	0.0415346	LAMB1/PHLDB1	2
BP	GO:0071696	ectodermal placode development	2/247	13/18670	0.0123511	0.0593508	0.0415346	FRS2/NRP1	2
BP	GO:0090179	planar cell polarity pathway involved in neural tube closure	2/247	13/18670	0.0123511	0.0593508	0.0415346	PTK7/FZD1	2
BP	GO:0090399	replicative senescence	2/247	13/18670	0.0123511	0.0593508	0.0415346	PLA2R1/MME	2
BP	GO:0098903	regulation of membrane repolarization during action potential	2/247	13/18670	0.0123511	0.0593508	0.0415346	FLNA/CAV1	2
BP	GO:1901550	regulation of endothelial cell development	2/247	13/18670	0.0123511	0.0593508	0.0415346	ROCK2/S1PR3	2
BP	GO:1903140	regulation of establishment of endothelial barrier	2/247	13/18670	0.0123511	0.0593508	0.0415346	ROCK2/S1PR3	2
BP	GO:1903651	positive regulation of cytoplasmic transport	2/247	13/18670	0.0123511	0.0593508	0.0415346	MSN/RDX	2
BP	GO:0048167	regulation of synaptic plasticity	7/247	187/18670	0.0123956	0.0594145	0.0415792	APP/MAP1B/SERPINE2/MAP1A/MME/PTGS2/NTRK2	7
BP	GO:1901343	negative regulation of vasculature development	7/247	187/18670	0.0123956	0.0594145	0.0415792	ROCK2/THBS1/GTF2I/STARD13/SULF1/THBS2/DCN	7
BP	GO:0032984	protein-containing complex disassembly	10/247	329/18670	0.0125298	0.0599819	0.0419763	IGF1R/LIMA1/ASPH/SPTBN1/RDX/MAP1B/CAV1/FZD1/F2RL1/MAP1A	10
BP	GO:0016239	positive regulation of macroautophagy	4/247	68/18670	0.0125727	0.0600363	0.0420144	HIF1A/KDR/SESN3/DCN	4
BP	GO:0035924	cellular response to vascular endothelial growth factor stimulus	4/247	68/18670	0.0125727	0.0600363	0.0420144	NRP1/KDR/VEGFC/DCN	4
BP	GO:0031345	negative regulation of cell projection organization	7/247	188/18670	0.0127347	0.0603533	0.0422362	SEMA3C/NRP1/EFNB2/ITGA3/LRP4/DPYSL3/SPP1	7
BP	GO:0003156	regulation of animal organ formation	3/247	37/18670	0.0127619	0.0603533	0.0422362	FRS2/SULF1/SPRY1	3
BP	GO:0030201	heparan sulfate proteoglycan metabolic process	3/247	37/18670	0.0127619	0.0603533	0.0422362	DSE/SULF1/SULF2	3
BP	GO:0090050	positive regulation of cell migration involved in sprouting angiogenesis	3/247	37/18670	0.0127619	0.0603533	0.0422362	NRP1/KDR/PTGS2	3
BP	GO:1903427	negative regulation of reactive oxygen species biosynthetic process	3/247	37/18670	0.0127619	0.0603533	0.0422362	ROCK2/ATP2B4/CAV1	3
BP	GO:0032496	response to lipopolysaccharide	10/247	330/18670	0.0127761	0.0603533	0.0422362	ATP2A2/TNFAIP3/AXL/AKAP12/SPON2/DCN/PTGS2/IL6/CSF2/LCN2	10
BP	GO:0006865	amino acid transport	6/247	145/18670	0.0127796	0.0603533	0.0422362	SLC7A1/SLC6A6/SLC7A8/PDPN/SLC6A15/NTRK2	6
BP	GO:0007612	learning	6/247	145/18670	0.0127796	0.0603533	0.0422362	APP/HIF1A/ADCY3/MAP1A/PTGS2/NTRK2	6
BP	GO:0030100	regulation of endocytosis	9/247	281/18670	0.012782	0.0603533	0.0422362	ANO6/ABL2/HIP1/ITGA2/EFNB2/CAV1/AXL/APLN/F2RL1	9
BP	GO:0042542	response to hydrogen peroxide	6/247	146/18670	0.0131845	0.0618423	0.0432782	TNFAIP3/COL1A1/ETS1/AXL/IL6/LCN2	6
BP	GO:0055123	digestive system development	6/247	146/18670	0.0131845	0.0618423	0.0432782	EGFR/HIF1A/PDGFC/ITGA6/RB1/FOXF2	6
BP	GO:0042391	regulation of membrane potential	12/247	434/18670	0.0131935	0.0618423	0.0432782	APP/DSG2/ATP2A2/NEDD4/FLNA/KDR/CAV1/GJC1/BVES/DSP/DCN/NTRK2	12
BP	GO:0008088	axo-dendritic transport	4/247	69/18670	0.0132112	0.0618423	0.0432782	APP/DST/HIF1A/MAP1A	4
BP	GO:0050771	negative regulation of axonogenesis	4/247	69/18670	0.0132112	0.0618423	0.0432782	SEMA3C/NRP1/LRP4/SPP1	4
BP	GO:0055008	cardiac muscle tissue morphogenesis	4/247	69/18670	0.0132112	0.0618423	0.0432782	HEG1/TPM1/DSP/ACTC1	4
BP	GO:0070227	lymphocyte apoptotic process	4/247	69/18670	0.0132112	0.0618423	0.0432782	SLC39A10/TNFRSF21/HIF1A/IL7R	4
BP	GO:0003300	cardiac muscle hypertrophy	5/247	106/18670	0.013384	0.0624968	0.0437363	ROCK2/ATP2B4/MEF2A/ATP2A2/ERRFI1	5
BP	GO:0051963	regulation of synapse assembly	5/247	106/18670	0.013384	0.0624968	0.0437363	APP/IL1RAP/THBS2/FZD1/NTRK2	5
BP	GO:0015849	organic acid transport	10/247	333/18670	0.0135372	0.0629804	0.0440747	THBS1/ACSL4/PLA2R1/SLC7A1/SLC6A6/SLC7A8/PDPN/SLC16A2/SLC6A15/NTRK2	10
BP	GO:0032147	activation of protein kinase activity	10/247	333/18670	0.0135372	0.0629804	0.0440747	THBS1/EGFR/KIDINS220/FRS2/PDGFC/CLSPN/ADCY3/ADCY7/DUSP6/CSPG4	10
BP	GO:0046942	carboxylic acid transport	10/247	333/18670	0.0135372	0.0629804	0.0440747	THBS1/ACSL4/PLA2R1/SLC7A1/SLC6A6/SLC7A8/PDPN/SLC16A2/SLC6A15/NTRK2	10
BP	GO:0043524	negative regulation of neuron apoptotic process	6/247	147/18670	0.0135982	0.0630466	0.044121	HIF1A/NRP1/HYOU1/AXL/PTPRZ1/NTRK2	6
BP	GO:0090263	positive regulation of canonical Wnt signaling pathway	6/247	147/18670	0.0135982	0.0630466	0.044121	PTK7/EGFR/COL1A1/SULF2/CAV1/CDH3	6
BP	GO:0051271	negative regulation of cellular component movement	11/247	384/18670	0.0136159	0.0630466	0.044121	CLIC4/THBS1/SEMA3C/NRP1/STARD13/SULF1/JAG1/TPM1/DCN/DPYSL3/SLURP1	11
BP	GO:0072593	reactive oxygen species metabolic process	9/247	284/18670	0.0136178	0.0630466	0.044121	ROCK2/THBS1/EGFR/ATP2B4/HIF1A/PLA2R1/CAV1/F2RL1/PTGS2	9
BP	GO:0007190	activation of adenylate cyclase activity	3/247	38/18670	0.0137229	0.0632251	0.0442459	ADCY3/ADCY7/CAP2	3
BP	GO:0086005	ventricular cardiac muscle cell action potential	3/247	38/18670	0.0137229	0.0632251	0.0442459	DSG2/CAV1/DSP	3
BP	GO:0086091	regulation of heart rate by cardiac conduction	3/247	38/18670	0.0137229	0.0632251	0.0442459	DSG2/CAV1/DSP	3
BP	GO:1904037	positive regulation of epithelial cell apoptotic process	3/247	38/18670	0.0137229	0.0632251	0.0442459	ANO6/THBS1/IL6	3
BP	GO:0071902	positive regulation of protein serine/threonine kinase activity	10/247	334/18670	0.0137983	0.0634957	0.0444353	THBS1/EGFR/KIDINS220/ATP2B4/CCNK/FRS2/PDGFC/DUSP6/CSPG4/CCND1	10
BP	GO:0010517	regulation of phospholipase activity	4/247	70/18670	0.0138701	0.0635949	0.0445047	ABL2/EGFR/PLA2R1/NTRK2	4
BP	GO:0034121	regulation of toll-like receptor signaling pathway	4/247	70/18670	0.0138701	0.0635949	0.0445047	OTUD4/TNFAIP3/CAV1/F2RL1	4
BP	GO:0072091	regulation of stem cell proliferation	4/247	70/18670	0.0138701	0.0635949	0.0445047	SNAI2/HIF1A/FERMT1/VEGFC	4
BP	GO:0043502	regulation of muscle adaptation	5/247	107/18670	0.013893	0.0636234	0.0445246	ROCK2/ATP2B4/MEF2A/ATP2A2/ERRFI1	5
BP	GO:0035107	appendage morphogenesis	6/247	148/18670	0.014021	0.0640551	0.0448267	GNA12/SEMA3C/FZD6/ASPH/LRP4/FBN2	6
BP	GO:0035108	limb morphogenesis	6/247	148/18670	0.014021	0.0640551	0.0448267	GNA12/SEMA3C/FZD6/ASPH/LRP4/FBN2	6
BP	GO:0050731	positive regulation of peptidyl-tyrosine phosphorylation	7/247	192/18670	0.0141578	0.0641812	0.044915	NRP1/LRP4/CSPG4/IL6/CNTN1/CSF2/NTRK2	7
BP	GO:0046578	regulation of Ras protein signal transduction	8/247	238/18670	0.0141633	0.0641812	0.044915	ABL2/HEG1/NRP1/RDX/ITGA3/SPRY1/F2RL1/TIMP2	8
BP	GO:0010755	regulation of plasminogen activation	2/247	14/18670	0.014285	0.0641812	0.044915	THBS1/SERPINE2	2
BP	GO:0030213	hyaluronan biosynthetic process	2/247	14/18670	0.014285	0.0641812	0.044915	HAS2/HAS3	2
BP	GO:0038166	angiotensin-activated signaling pathway	2/247	14/18670	0.014285	0.0641812	0.044915	ROCK2/CAV1	2
BP	GO:0060009	Sertoli cell development	2/247	14/18670	0.014285	0.0641812	0.044915	FNDC3A/FLNA	2
BP	GO:0070885	negative regulation of calcineurin-NFAT signaling cascade	2/247	14/18670	0.014285	0.0641812	0.044915	ATP2B4/FHL2	2
BP	GO:0086069	bundle of His cell to Purkinje myocyte communication	2/247	14/18670	0.014285	0.0641812	0.044915	DSG2/DSP	2
BP	GO:0090178	regulation of establishment of planar polarity involved in neural tube closure	2/247	14/18670	0.014285	0.0641812	0.044915	PTK7/FZD1	2
BP	GO:0106057	negative regulation of calcineurin-mediated signaling	2/247	14/18670	0.014285	0.0641812	0.044915	ATP2B4/FHL2	2
BP	GO:1902043	positive regulation of extrinsic apoptotic signaling pathway via death domain receptors	2/247	14/18670	0.014285	0.0641812	0.044915	THBS1/TIMP3	2
BP	GO:1905049	negative regulation of metallopeptidase activity	2/247	14/18670	0.014285	0.0641812	0.044915	TIMP3/TIMP2	2
BP	GO:2000345	regulation of hepatocyte proliferation	2/247	14/18670	0.014285	0.0641812	0.044915	TNFAIP3/SULF2	2
BP	GO:2001044	regulation of integrin-mediated signaling pathway	2/247	14/18670	0.014285	0.0641812	0.044915	LIMS1/FLNA	2
BP	GO:0048705	skeletal system morphogenesis	8/247	239/18670	0.0144922	0.0650353	0.0455127	RAB23/COL6A3/COL1A1/HAS2/MATN3/MMP13/MATN2/FBN2	8
BP	GO:0007219	Notch signaling pathway	7/247	193/18670	0.0145306	0.0650541	0.0455259	APP/SNAI2/EGFR/HEYL/JAG1/S1PR3/CNTN1	7
BP	GO:0051224	negative regulation of protein transport	7/247	193/18670	0.0145306	0.0650541	0.0455259	RAB23/TNFRSF21/FN1/FERMT1/TNFAIP3/F2RL1/INHBB	7
BP	GO:0043405	regulation of MAP kinase activity	10/247	337/18670	0.0146044	0.0653073	0.0457031	IGF1R/THBS1/EGFR/KIDINS220/FRS2/PDGFC/CAV1/SPRY1/DUSP6/CSPG4	10
BP	GO:0030049	muscle filament sliding	3/247	39/18670	0.014724	0.0656107	0.0459154	TPM1/ACTC1/DES	3
BP	GO:0033275	actin-myosin filament sliding	3/247	39/18670	0.014724	0.0656107	0.0459154	TPM1/ACTC1/DES	3
BP	GO:1901998	toxin transport	3/247	39/18670	0.014724	0.0656107	0.0459154	NRP1/ANTXR1/SLC7A8	3
BP	GO:0098656	anion transmembrane transport	9/247	288/18670	0.0147944	0.0658473	0.046081	ANO6/CLIC4/THBS1/TTYH3/SLC7A1/SLC6A6/SLC7A8/PDPN/SLC6A15	9
BP	GO:0016331	morphogenesis of embryonic epithelium	6/247	150/18670	0.0148939	0.0662123	0.0463364	PTK7/FZD6/HIF1A/SULF1/FZD1/VEGFC	6
BP	GO:0001676	long-chain fatty acid metabolic process	5/247	109/18670	0.0149499	0.0663065	0.0464023	QKI/ACSL4/MYO5A/FADS1/PTGS2	5
BP	GO:0014897	striated muscle hypertrophy	5/247	109/18670	0.0149499	0.0663065	0.0464023	ROCK2/ATP2B4/MEF2A/ATP2A2/ERRFI1	5
BP	GO:0001990	regulation of systemic arterial blood pressure by hormone	3/247	40/18670	0.0157654	0.0695986	0.0487062	ENPEP/F2RL1/MME	3
BP	GO:0042036	negative regulation of cytokine biosynthetic process	3/247	40/18670	0.0157654	0.0695986	0.0487062	ERRFI1/INHBB/IL6	3
BP	GO:0045823	positive regulation of heart contraction	3/247	40/18670	0.0157654	0.0695986	0.0487062	ATP2A2/TPM1/APLN	3
BP	GO:0071526	semaphorin-plexin signaling pathway	3/247	40/18670	0.0157654	0.0695986	0.0487062	SEMA3C/NRP1/FLNA	3
BP	GO:0032675	regulation of interleukin-6 production	6/247	152/18670	0.0158038	0.069687	0.0487681	APP/IL1RAP/TNFAIP3/F2RL1/SPON2/IL6	6
BP	GO:0031100	animal organ regeneration	4/247	73/18670	0.0159704	0.0699433	0.0489474	EGFR/SULF2/AXL/CCND1	4
BP	GO:0044766	multi-organism transport	4/247	73/18670	0.0159704	0.0699433	0.0489474	NUP160/NUP153/CAV2/CAV1	4
BP	GO:0045685	regulation of glial cell differentiation	4/247	73/18670	0.0159704	0.0699433	0.0489474	TNFRSF21/SERPINE2/PTPRZ1/IL6	4
BP	GO:1902579	multi-organism localization	4/247	73/18670	0.0159704	0.0699433	0.0489474	NUP160/NUP153/CAV2/CAV1	4
BP	GO:0014896	muscle hypertrophy	5/247	111/18670	0.0160594	0.0699433	0.0489474	ROCK2/ATP2B4/MEF2A/ATP2A2/ERRFI1	5
BP	GO:0010952	positive regulation of peptidase activity	7/247	197/18670	0.0160924	0.0699433	0.0489474	APP/ROCK2/ASPH/HIP1/FN1/ANTXR1/CAV1	7
BP	GO:1904950	negative regulation of establishment of protein localization	7/247	197/18670	0.0160924	0.0699433	0.0489474	RAB23/TNFRSF21/FN1/FERMT1/TNFAIP3/F2RL1/INHBB	7
BP	GO:0051896	regulation of protein kinase B signaling	8/247	244/18670	0.0162207	0.0699433	0.0489474	IGF1R/THBS1/EGFR/FRS2/HIP1/SESN3/AXL/NTRK2	8
BP	GO:0045807	positive regulation of endocytosis	6/247	153/18670	0.0162729	0.0699433	0.0489474	ANO6/HIP1/ITGA2/AXL/APLN/F2RL1	6
BP	GO:0050729	positive regulation of inflammatory response	6/247	153/18670	0.0162729	0.0699433	0.0489474	EGFR/ITGA2/ETS1/TGM2/PTGS2/IL6	6
BP	GO:0002237	response to molecule of bacterial origin	10/247	343/18670	0.0163215	0.0699433	0.0489474	ATP2A2/TNFAIP3/AXL/AKAP12/SPON2/DCN/PTGS2/IL6/CSF2/LCN2	10
BP	GO:0007351	tripartite regional subdivision	2/247	15/18670	0.0163404	0.0699433	0.0489474	FRS2/BASP1	2
BP	GO:0008595	anterior/posterior axis specification, embryo	2/247	15/18670	0.0163404	0.0699433	0.0489474	FRS2/BASP1	2
BP	GO:0032486	Rap protein signal transduction	2/247	15/18670	0.0163404	0.0699433	0.0489474	RDX/TIMP2	2
BP	GO:0034111	negative regulation of homotypic cell-cell adhesion	2/247	15/18670	0.0163404	0.0699433	0.0489474	RDX/SERPINE2	2
BP	GO:0034134	toll-like receptor 2 signaling pathway	2/247	15/18670	0.0163404	0.0699433	0.0489474	TNFAIP3/F2RL1	2
BP	GO:0045073	regulation of chemokine biosynthetic process	2/247	15/18670	0.0163404	0.0699433	0.0489474	APP/IL6	2
BP	GO:0046851	negative regulation of bone remodeling	2/247	15/18670	0.0163404	0.0699433	0.0489474	TNFAIP3/IL6	2
BP	GO:0051770	positive regulation of nitric-oxide synthase biosynthetic process	2/247	15/18670	0.0163404	0.0699433	0.0489474	KDR/AKAP12	2
BP	GO:0060766	negative regulation of androgen receptor signaling pathway	2/247	15/18670	0.0163404	0.0699433	0.0489474	NCOR2/HEYL	2
BP	GO:0071474	cellular hyperosmotic response	2/247	15/18670	0.0163404	0.0699433	0.0489474	ERRFI1/SLC2A1	2
BP	GO:0071801	regulation of podosome assembly	2/247	15/18670	0.0163404	0.0699433	0.0489474	MSN/CSF2	2
BP	GO:0072148	epithelial cell fate commitment	2/247	15/18670	0.0163404	0.0699433	0.0489474	NRP1/PDPN	2
BP	GO:0090141	positive regulation of mitochondrial fission	2/247	15/18670	0.0163404	0.0699433	0.0489474	KDR/DCN	2
BP	GO:0090177	establishment of planar polarity involved in neural tube closure	2/247	15/18670	0.0163404	0.0699433	0.0489474	PTK7/FZD1	2
BP	GO:1900037	regulation of cellular response to hypoxia	2/247	15/18670	0.0163404	0.0699433	0.0489474	ROCK2/HYOU1	2
BP	GO:0010721	negative regulation of cell development	10/247	344/18670	0.0166216	0.0710673	0.049734	APP/SEMA3C/NRP1/EFNB2/JAG1/LRP4/S1PR3/DPYSL3/IL6/SPP1	10
BP	GO:0050710	negative regulation of cytokine secretion	4/247	74/18670	0.0167124	0.071215	0.0498374	TNFRSF21/FN1/TNFAIP3/F2RL1	4
BP	GO:0070373	negative regulation of ERK1 and ERK2 cascade	4/247	74/18670	0.0167124	0.071215	0.0498374	TIMP3/SPRY1/ERRFI1/DUSP6	4
BP	GO:1903036	positive regulation of response to wounding	4/247	74/18670	0.0167124	0.071215	0.0498374	ANO6/THBS1/MYLK/PDPN	4
CC	GO:0062023	collagen-containing extracellular matrix	37/250	406/19717	3.48797e-21	1.05334e-18	7.68552e-19	COL4A1/THBS1/LAMB1/DST/NID1/NID2/LAMA3/LAMC2/COL5A1/FN1/COL6A3/ITGA6/TIMP3/SULF1/COL1A1/EFEMP1/VCAN/COL4A6/THBS2/COL17A1/TGFBI/COL10A1/SERPINE2/COL8A1/HMCN1/CSPG4/ADAMTS1/MATN3/EDIL3/HTRA1/PTPRZ1/TIMP2/MATN2/LAMA1/DCN/FBN2/TGM2	37
CC	GO:0030055	cell-substrate junction	37/250	412/19717	5.77174e-21	1.05334e-18	7.68552e-19	GNA12/LIMS1/PTK7/DOCK7/LIMA1/DST/EGFR/MSN/PTPN12/PPFIBP1/NRP1/PALLD/HYOU1/ITGA2/FLNA/EFNB2/PXN/RDX/PLAU/ITGA6/DDR2/ITGA3/FERMT1/CAV2/TNS3/CAV1/FZD1/AFAP1/COL17A1/CSPG4/FHL2/AKAP12/FERMT2/ITGA11/TGM2/MME/ACTC1	37
CC	GO:0005925	focal adhesion	36/250	405/19717	2.87956e-20	3.35854e-18	2.4505e-18	GNA12/LIMS1/PTK7/DOCK7/LIMA1/DST/EGFR/MSN/PTPN12/PPFIBP1/NRP1/PALLD/HYOU1/ITGA2/FLNA/EFNB2/PXN/RDX/PLAU/ITGA6/DDR2/ITGA3/FERMT1/CAV2/TNS3/CAV1/FZD1/AFAP1/CSPG4/FHL2/AKAP12/FERMT2/ITGA11/TGM2/MME/ACTC1	36
CC	GO:0005924	cell-substrate adherens junction	36/250	408/19717	3.6806e-20	3.35854e-18	2.4505e-18	GNA12/LIMS1/PTK7/DOCK7/LIMA1/DST/EGFR/MSN/PTPN12/PPFIBP1/NRP1/PALLD/HYOU1/ITGA2/FLNA/EFNB2/PXN/RDX/PLAU/ITGA6/DDR2/ITGA3/FERMT1/CAV2/TNS3/CAV1/FZD1/AFAP1/CSPG4/FHL2/AKAP12/FERMT2/ITGA11/TGM2/MME/ACTC1	36
CC	GO:0005604	basement membrane	20/250	95/19717	3.94436e-19	2.87938e-17	2.10089e-17	COL4A1/LAMB1/DST/NID1/NID2/LAMA3/LAMC2/COL5A1/FN1/ITGA6/TIMP3/COL4A6/THBS2/COL17A1/TGFBI/COL8A1/HMCN1/ADAMTS1/MATN2/LAMA1	20
CC	GO:0005788	endoplasmic reticulum lumen	25/250	309/19717	2.00212e-13	1.21795e-11	8.88658e-12	APP/COL4A1/THBS1/FKBP14/LAMB1/PDIA6/COL5A1/PDGFC/HYOU1/ARSJ/FN1/COL6A3/P4HA1/COL1A1/VCAN/COL4A6/COL17A1/COL10A1/COL8A1/MATN3/FKBP10/STC2/PTGS2/IL6/SPP1	25
CC	GO:0044420	extracellular matrix component	11/250	51/19717	3.32774e-11	1.73518e-09	1.26604e-09	COL4A1/LAMB1/LAMA3/LAMC2/COL5A1/COL1A1/COL4A6/COL8A1/PTPRZ1/LAMA1/FBN2	11
CC	GO:0005911	cell-cell junction	24/250	459/19717	5.06334e-09	2.31015e-07	1.68556e-07	APP/LIMS1/PANX1/PTK7/CLIC4/DSG2/ATP2A2/HEG1/FRS2/FLNA/RDX/ITGA6/CDH11/GJC1/COL17A1/BVES/SLC2A1/CDH3/HMCN1/DSP/CCND1/LAMA1/DSG3/DES	24
CC	GO:0031252	cell leading edge	21/250	403/19717	5.1055e-08	2.07057e-06	1.51075e-06	APP/LIMA1/DST/SH3RF1/MYO5A/PALLD/SPTBN1/PXN/ANTXR1/RDX/FERMT1/MYLK/MTSS1/TPM1/CSPG4/TNFRSF12A/PDPN/FERMT2/ACTA2/DPYSL3/ACTC1	21
CC	GO:0005581	collagen trimer	10/250	87/19717	1.52536e-07	5.56757e-06	4.06228e-06	COL4A1/COL5A1/COL6A3/COL1A1/COL4A6/COL17A1/COL10A1/COL8A1/LOX/DCN	10
CC	GO:0005938	cell cortex	17/250	308/19717	4.48396e-07	1.48786e-05	1.08559e-05	DST/LAMC2/ASPH/HIP1/NEDD4/SPTBN1/PHLDB1/FLNA/PXN/RDX/RAI14/CAV1/SLC2A1/CAP2/HMCN1/AKAP12/FERMT2	17
CC	GO:0030175	filopodium	10/250	104/19717	8.24278e-07	2.50718e-05	1.82932e-05	APP/MSN/MYO5A/ANTXR1/RDX/ITGA6/ITGA3/PDPN/ACTA2/ACTC1	10
CC	GO:0030027	lamellipodium	13/250	193/19717	1.16408e-06	3.26839e-05	2.38472e-05	APP/SH3RF1/PALLD/PXN/ANTXR1/RDX/MYLK/CSPG4/PDPN/FERMT2/ACTA2/DPYSL3/ACTC1	13
CC	GO:0098644	complex of collagen trimers	5/250	19/19717	3.16627e-06	8.25492e-05	6.02305e-05	COL4A1/COL5A1/COL1A1/COL4A6/COL8A1	5
CC	GO:0043256	laminin complex	4/250	10/19717	4.99064e-06	0.000119164	8.69458e-05	LAMB1/LAMA3/LAMC2/LAMA1	4
CC	GO:0044449	contractile fiber part	13/250	221/19717	5.22362e-06	0.000119164	8.69458e-05	DST/ATP2B4/PALLD/TRIM32/SPTBN1/FLNA/SLC2A1/TPM1/FHL2/FERMT2/ACTA2/ACTC1/DES	13
CC	GO:0033267	axon part	17/250	382/19717	8.28344e-06	0.00017785	0.000129765	APP/DOCK7/DST/HIF1A/NRP1/MYO5A/PALLD/SPTBN1/ITGA2/NAV1/ITGA3/MAP1B/MAP1A/TIMP2/BASP1/DPYSL3/NTRK2	17
CC	GO:0043292	contractile fiber	13/250	234/19717	9.69163e-06	0.000196525	0.000143391	DST/ATP2B4/PALLD/TRIM32/SPTBN1/FLNA/SLC2A1/TPM1/FHL2/FERMT2/ACTA2/ACTC1/DES	13
CC	GO:0030017	sarcomere	12/250	204/19717	1.20718e-05	0.000231905	0.000169206	DST/ATP2B4/PALLD/TRIM32/SPTBN1/FLNA/SLC2A1/TPM1/FHL2/FERMT2/ACTC1/DES	12
CC	GO:0045121	membrane raft	15/250	315/19717	1.28682e-05	0.000232187	0.000169411	APP/EGFR/ATP2B4/KDR/CAV2/SULF1/CAV1/LRP4/BVES/SLC2A1/PDPN/HAS2/MME/PTGS2/CNTN1	15
CC	GO:0098857	membrane microdomain	15/250	316/19717	1.33587e-05	0.000232187	0.000169411	APP/EGFR/ATP2B4/KDR/CAV2/SULF1/CAV1/LRP4/BVES/SLC2A1/PDPN/HAS2/MME/PTGS2/CNTN1	15
CC	GO:0005913	cell-cell adherens junction	9/250	117/19717	1.84225e-05	0.000305647	0.00022301	ATP2A2/FRS2/RDX/ITGA6/CDH11/CDH3/HMCN1/DSP/DES	9
CC	GO:0031091	platelet alpha granule	8/250	91/19717	2.04961e-05	0.000314503	0.000229471	APP/THBS1/CD109/FN1/THBS2/PCDH7/SERPINE2/VEGFC	8
CC	GO:0098589	membrane region	15/250	328/19717	2.06796e-05	0.000314503	0.000229471	APP/EGFR/ATP2B4/KDR/CAV2/SULF1/CAV1/LRP4/BVES/SLC2A1/PDPN/HAS2/MME/PTGS2/CNTN1	15
CC	GO:0030016	myofibril	12/250	224/19717	3.0581e-05	0.000446483	0.000325768	DST/ATP2B4/PALLD/TRIM32/SPTBN1/FLNA/SLC2A1/TPM1/FHL2/FERMT2/ACTC1/DES	12
CC	GO:0045178	basal part of cell	6/250	51/19717	4.37083e-05	0.000613597	0.0004477	DOCK7/DST/EGFR/ITGA2/PHLDB1/ITGA6	6
CC	GO:0042641	actomyosin	7/250	79/19717	6.45757e-05	0.000872967	0.000636945	LIMA1/MYO5A/PXN/MYLK/TPM1/FERMT2/ACTC1	7
CC	GO:0030426	growth cone	10/250	171/19717	6.78613e-05	0.000884621	0.000645448	APP/DOCK7/NRP1/MYO5A/PALLD/ITGA3/MAP1B/TIMP2/BASP1/DPYSL3	10
CC	GO:0098858	actin-based cell projection	11/250	208/19717	7.35353e-05	0.000916672	0.000668833	APP/CLIC4/MSN/MYO5A/ANTXR1/RDX/ITGA6/ITGA3/PDPN/ACTA2/ACTC1	11
CC	GO:0044853	plasma membrane raft	8/250	109/19717	7.53429e-05	0.000916672	0.000668833	ATP2B4/CAV2/CAV1/LRP4/BVES/SLC2A1/HAS2/PTGS2	8
CC	GO:0030427	site of polarized growth	10/250	176/19717	8.63432e-05	0.00101662	0.00074176	APP/DOCK7/NRP1/MYO5A/PALLD/ITGA3/MAP1B/TIMP2/BASP1/DPYSL3	10
CC	GO:0031674	I band	9/250	143/19717	8.94074e-05	0.0010198	0.000744081	DST/ATP2B4/PALLD/FLNA/SLC2A1/FHL2/FERMT2/ACTC1/DES	9
CC	GO:0031258	lamellipodium membrane	4/250	22/19717	0.000154203	0.00170558	0.00124445	ANTXR1/CSPG4/PDPN/FERMT2	4
CC	GO:0019897	extrinsic component of plasma membrane	9/250	165/19717	0.000263866	0.00283268	0.00206682	GNA12/ATP2A2/HIP1/CAV2/CDH11/SERPINE2/ERRFI1/CDH3/FERMT2	9
CC	GO:0150034	distal axon	12/250	285/19717	0.000298121	0.00310897	0.00226841	APP/DOCK7/NRP1/MYO5A/PALLD/ITGA2/ITGA3/MAP1B/TIMP2/BASP1/DPYSL3/NTRK2	12
CC	GO:0042383	sarcolemma	8/250	136/19717	0.000348317	0.00353154	0.00257673	ATP2B4/COL6A3/RDX/CAV2/CAV1/BVES/SLC2A1/DES	8
CC	GO:0001726	ruffle	9/250	172/19717	0.000358582	0.00353737	0.00258098	LIMA1/MYO5A/PALLD/RDX/FERMT1/MTSS1/TPM1/TNFRSF12A/PDPN	9
CC	GO:0045177	apical part of cell	14/250	384/19717	0.000415392	0.00391986	0.00286006	APP/CLIC4/DSG2/EGFR/MSN/FZD6/ENPEP/FN1/RDX/DDR2/JAG1/SLC2A1/CSPG4/PDPN	14
CC	GO:0014704	intercalated disc	5/250	50/19717	0.000418834	0.00391986	0.00286006	DSG2/GJC1/SLC2A1/DSP/DES	5
CC	GO:0016323	basolateral plasma membrane	10/250	217/19717	0.000469391	0.0042832	0.00312516	DST/EGFR/ATP2B4/MSN/ITGA6/ITGA3/SLC2A1/SLC7A8/PDPN/DSP	10
CC	GO:0031253	cell projection membrane	13/250	345/19717	0.000488196	0.00434614	0.00317108	GNA12/LIMA1/MSN/EVC/SPTBN1/ANTXR1/ITGA3/FERMT1/BVES/TPM1/CSPG4/PDPN/FERMT2	13
CC	GO:0005901	caveola	6/250	80/19717	0.000537165	0.00466822	0.00340608	ATP2B4/CAV2/CAV1/BVES/SLC2A1/PTGS2	6
CC	GO:0008305	integrin complex	4/250	31/19717	0.000606495	0.00514815	0.00375626	ITGA2/ITGA6/ITGA3/ITGA11	4
CC	GO:0016324	apical plasma membrane	12/250	318/19717	0.000789245	0.00654715	0.00477701	DSG2/EGFR/MSN/FZD6/ENPEP/FN1/RDX/DDR2/JAG1/SLC2A1/CSPG4/PDPN	12
CC	GO:0098636	protein complex involved in cell adhesion	4/250	34/19717	0.000867689	0.00703792	0.0051351	ITGA2/ITGA6/ITGA3/ITGA11	4
CC	GO:0071437	invadopodium	3/250	16/19717	0.000998184	0.00792037	0.00577896	MSN/ITGA3/PDPN	3
CC	GO:0031234	extrinsic component of cytoplasmic side of plasma membrane	6/250	91/19717	0.00106158	0.00824418	0.00601522	GNA12/ATP2A2/HIP1/CAV2/ERRFI1/FERMT2	6
CC	GO:0019898	extrinsic component of membrane	11/250	295/19717	0.00142382	0.0106335	0.00775854	GNA12/WDFY3/ATP2A2/HIP1/CAV2/CDH11/SERPINE2/ERRFI1/CDH3/FERMT2/DEFB1	11
CC	GO:0031527	filopodium membrane	3/250	18/19717	0.00142751	0.0106335	0.00775854	ANTXR1/ITGA3/PDPN	3
CC	GO:0030018	Z disc	7/250	132/19717	0.00148991	0.0108763	0.00793572	DST/ATP2B4/PALLD/FLNA/SLC2A1/FHL2/DES	7
CC	GO:0001725	stress fiber	5/250	67/19717	0.00160357	0.0112558	0.0082126	LIMA1/PXN/MYLK/TPM1/FERMT2	5
CC	GO:0097517	contractile actin filament bundle	5/250	67/19717	0.00160357	0.0112558	0.0082126	LIMA1/PXN/MYLK/TPM1/FERMT2	5
CC	GO:0044304	main axon	5/250	68/19717	0.00171321	0.0117986	0.00860861	APP/SPTBN1/NAV1/MAP1B/MAP1A	5
CC	GO:0005796	Golgi lumen	6/250	102/19717	0.0019112	0.0129183	0.00942561	APP/VCAN/CSPG4/DCN/MMP11/DEFB1	6
CC	GO:0044291	cell-cell contact zone	5/250	71/19717	0.00207519	0.0137717	0.0100483	DSG2/GJC1/SLC2A1/DSP/DES	5
CC	GO:0044448	cell cortex part	8/250	184/19717	0.00246351	0.0160568	0.0117155	ASPH/HIP1/SPTBN1/PHLDB1/FLNA/RDX/SLC2A1/CAP2	8
CC	GO:0032432	actin filament bundle	5/250	75/19717	0.00264078	0.0169102	0.0123383	LIMA1/PXN/MYLK/TPM1/FERMT2	5
CC	GO:0005884	actin filament	6/250	111/19717	0.00292532	0.0184093	0.013432	MYO5A/PALLD/FLNA/TPM1/DPYSL3/ACTC1	6
CC	GO:0009898	cytoplasmic side of plasma membrane	7/250	154/19717	0.00355243	0.0219769	0.016035	GNA12/ATP2A2/HIP1/CAV2/GEM/ERRFI1/FERMT2	7
CC	GO:0030863	cortical cytoskeleton	6/250	116/19717	0.00363873	0.0221356	0.0161509	HIP1/SPTBN1/FLNA/RDX/SLC2A1/CAP2	6
CC	GO:0030057	desmosome	3/250	25/19717	0.00376902	0.0225523	0.0164549	DSG2/DSP/DSG3	3
CC	GO:0032154	cleavage furrow	4/250	55/19717	0.00518625	0.0305319	0.0222771	LIMA1/RDX/MYLK/HMCN1	4
CC	GO:0030864	cortical actin cytoskeleton	5/250	90/19717	0.00577191	0.0334404	0.0243992	HIP1/SPTBN1/RDX/SLC2A1/CAP2	5
CC	GO:0031256	leading edge membrane	7/250	170/19717	0.00607079	0.0346225	0.0252617	SPTBN1/ANTXR1/FERMT1/TPM1/CSPG4/PDPN/FERMT2	7
CC	GO:0005916	fascia adherens	2/250	10/19717	0.00673811	0.0378371	0.0276072	DSP/DES	2
CC	GO:0098562	cytoplasmic side of membrane	7/250	178/19717	0.00774198	0.0428155	0.0312396	GNA12/ATP2A2/HIP1/CAV2/GEM/ERRFI1/FERMT2	7
CC	GO:0005583	fibrillar collagen trimer	2/250	11/19717	0.00816697	0.0432021	0.0315216	COL5A1/COL1A1	2
CC	GO:0034663	endoplasmic reticulum chaperone complex	2/250	11/19717	0.00816697	0.0432021	0.0315216	PDIA6/HYOU1	2
CC	GO:0098643	banded collagen fibril	2/250	11/19717	0.00816697	0.0432021	0.0315216	COL5A1/COL1A1	2
CC	GO:0032155	cell division site part	4/250	63/19717	0.00837423	0.0436656	0.0318599	LIMA1/RDX/MYLK/HMCN1	4
CC	GO:0005790	smooth endoplasmic reticulum	3/250	34/19717	0.0090194	0.0457233	0.0333612	APP/MYO5A/HYOU1	3
CC	GO:0009925	basal plasma membrane	3/250	34/19717	0.0090194	0.0457233	0.0333612	DST/EGFR/ITGA6	3
CC	GO:0001533	cornified envelope	4/250	65/19717	0.00933372	0.0466686	0.0340509	DSG2/DSP/DSG3/CSTA	4
CC	GO:0019908	nuclear cyclin-dependent protein kinase holoenzyme complex	2/250	12/19717	0.00971894	0.047938	0.0349771	CCNK/RB1	2
CC	GO:0031093	platelet alpha granule lumen	4/250	67/19717	0.0103621	0.0504288	0.0367945	APP/THBS1/FN1/VEGFC	4
CC	GO:0043198	dendritic shaft	3/250	36/19717	0.0105644	0.0507367	0.0370191	APP/FLNA/MAP1A	3
CC	GO:0032153	cell division site	4/250	68/19717	0.0109026	0.0516813	0.0377083	LIMA1/RDX/MYLK/HMCN1	4
CC	GO:0044233	Mitochondria-associated ER Membrane	2/250	13/19717	0.0113907	0.0533025	0.0388913	PDZD8/ACSL4	2
CC	GO:0018995	host	4/250	73/19717	0.0138774	0.0628321	0.0458443	NUP160/NUP153/AXL/TOP2A	4
CC	GO:0043657	host cell	4/250	73/19717	0.0138774	0.0628321	0.0458443	NUP160/NUP153/AXL/TOP2A	4
CC	GO:0098978	glutamatergic synapse	10/250	349/19717	0.0139613	0.0628321	0.0458443	ATP2B4/NRP1/MYO5A/IL1RAP/HIP1/SPTBN1/FLNA/EFNB2/CDH11/ACTC1	10
CC	GO:0030667	secretory granule membrane	9/250	298/19717	0.0141157	0.0628321	0.0458443	ANO6/CD109/PLAU/CAV2/CD93/CAV1/PCDH7/DSP/MME	9
MF	GO:0005201	extracellular matrix structural constituent	26/240	163/17697	1.36304e-20	6.52895e-18	5.59563e-18	COL4A1/THBS1/LAMB1/NID1/NID2/LAMA3/LAMC2/COL5A1/FN1/COL6A3/COL1A1/EFEMP1/VCAN/COL4A6/THBS2/COL17A1/TGFBI/COL10A1/COL8A1/HMCN1/MATN3/EDIL3/MATN2/LAMA1/DCN/FBN2	26
MF	GO:0005178	integrin binding	17/240	132/17697	2.71025e-12	6.49105e-10	5.56315e-10	THBS1/LAMB1/DST/EGFR/LAMA3/COL5A1/ITGA2/FN1/PXN/ITGA3/KDR/TGFBI/S1PR3/EDIL3/PTPRZ1/TIMP2/SPP1	17
MF	GO:0050839	cell adhesion molecule binding	29/240	499/17697	4.23461e-11	6.76126e-09	5.79473e-09	DSG2/THBS1/LAMB1/LIMA1/DST/EGFR/LAMA3/MSN/PPFIBP1/COL5A1/SPTBN1/ITGA2/FLNA/FN1/PXN/RDX/ITGA6/ITGA3/KDR/CDH11/TGFBI/CDH3/S1PR3/HMCN1/EDIL3/PTPRZ1/TIMP2/DSP/SPP1	29
MF	GO:0005518	collagen binding	12/240	67/17697	9.12236e-11	1.0924e-08	9.36242e-09	THBS1/NID1/NID2/ITGA2/FN1/ANTXR1/DDR2/ITGA3/TGFBI/MMP13/ITGA11/DCN	12
MF	GO:0003779	actin binding	23/240	431/17697	2.43877e-08	2.33634e-06	2.00236e-06	PANX1/ABL2/LIMA1/DST/EGFR/MSN/MYO5A/PALLD/HIP1/SPTBN1/FLNA/ANTXR1/RDX/FERMT1/KLHL5/MYLK/MAP1B/AFAP1/MTSS1/TPM1/CAP2/FERMT2/MAP1A	23
MF	GO:0030020	extracellular matrix structural constituent conferring tensile strength	8/240	41/17697	6.6131e-08	5.27946e-06	4.52475e-06	COL4A1/COL5A1/COL6A3/COL1A1/COL4A6/COL17A1/COL10A1/COL8A1	8
MF	GO:0019838	growth factor binding	12/240	137/17697	3.66459e-07	2.50762e-05	2.14916e-05	COL4A1/IGF1R/THBS1/CD109/EGFR/NRP1/COL5A1/ITGA6/KDR/COL1A1/HTRA1/NTRK2	12
MF	GO:0005539	glycosaminoglycan binding	15/240	229/17697	5.69404e-07	3.40931e-05	2.92194e-05	APP/THBS1/NRP1/LAMC2/COL5A1/FN1/SULF1/VCAN/SULF2/THBS2/SERPINE2/ADAMTS1/DCN/DPYSL3/MMP7	15
MF	GO:0050840	extracellular matrix binding	8/240	57/17697	9.48762e-07	5.04952e-05	4.32769e-05	THBS1/NID1/ITGA2/ITGA6/ITGA3/TGFBI/DCN/SPP1	8
MF	GO:0004714	transmembrane receptor protein tyrosine kinase activity	8/240	62/17697	1.83134e-06	8.77213e-05	7.51814e-05	IGF1R/EGFR/NRP1/DDR2/KDR/EFEMP1/AXL/NTRK2	8
MF	GO:0043394	proteoglycan binding	6/240	36/17697	8.09639e-06	0.000337966	0.000289654	THBS1/NID1/COL5A1/ITGA2/FN1/FST	6
MF	GO:1901681	sulfur compound binding	14/240	250/17697	8.4668e-06	0.000337966	0.000289654	APP/THBS1/NRP1/LAMC2/COL5A1/ITGA2/FN1/CHST15/THBS2/SERPINE2/ADAMTS1/FST/DPYSL3/MMP7	14
MF	GO:0019199	transmembrane receptor protein kinase activity	8/240	79/17697	1.15921e-05	0.000427125	0.000366067	IGF1R/EGFR/NRP1/DDR2/KDR/EFEMP1/AXL/NTRK2	8
MF	GO:0043236	laminin binding	5/240	29/17697	4.00499e-05	0.00137028	0.00117439	THBS1/NID1/ITGA2/ITGA6/ITGA3	5
MF	GO:0002020	protease binding	9/240	128/17697	6.27713e-05	0.0020045	0.00171795	PANX1/FN1/TIMP3/ITGA3/TNFAIP3/COL1A1/TIMP2/CSTA/LCN2	9
MF	GO:0051015	actin filament binding	11/240	198/17697	8.49632e-05	0.0023829	0.00204226	PANX1/ABL2/LIMA1/EGFR/MYO5A/HIP1/FLNA/ANTXR1/FERMT1/TPM1/FERMT2	11
MF	GO:0004713	protein tyrosine kinase activity	9/240	134/17697	8.95452e-05	0.0023829	0.00204226	IGF1R/ABL2/EGFR/NRP1/DDR2/KDR/EFEMP1/AXL/NTRK2	9
MF	GO:0070851	growth factor receptor binding	9/240	134/17697	8.95452e-05	0.0023829	0.00204226	APP/FRS2/PDGFC/IL1RAP/HIP1/EFEMP1/VEGFC/IL6/CSF2	9
MF	GO:0008201	heparin binding	10/240	169/17697	0.000106065	0.00267395	0.00229171	APP/THBS1/NRP1/LAMC2/COL5A1/FN1/THBS2/SERPINE2/ADAMTS1/MMP7	10
MF	GO:0048407	platelet-derived growth factor binding	3/240	11/17697	0.000375011	0.00898151	0.00769759	COL4A1/COL5A1/COL1A1	3
MF	GO:0004222	metalloendopeptidase activity	7/240	103/17697	0.000507519	0.0115763	0.00992142	ADAM12/ADAMTS1/TLL1/MMP13/MME/MMP11/MMP7	7
MF	GO:0035035	histone acetyltransferase binding	4/240	29/17697	0.000600154	0.013067	0.011199	HIF1A/MEF2A/EPAS1/ETS1	4
MF	GO:0004065	arylsulfatase activity	3/240	14/17697	0.000802754	0.0167182	0.0143283	ARSJ/SULF1/SULF2	3
MF	GO:0061134	peptidase regulator activity	10/240	219/17697	0.000838412	0.0167333	0.0143413	APP/CD109/FN1/COL6A3/TIMP3/PI15/CAV1/SERPINE2/TIMP2/CSTA	10
MF	GO:0097110	scaffold protein binding	5/240	59/17697	0.00121358	0.0223578	0.0191617	PANX1/ATP2B4/CAV2/LRP4/DSP	5
MF	GO:0098631	cell adhesion mediator activity	5/240	59/17697	0.00121358	0.0223578	0.0191617	DSG2/PALLD/ITGA2/ITGA11/DSP	5
MF	GO:0008484	sulfuric ester hydrolase activity	3/240	17/17697	0.00145525	0.0258172	0.0221266	ARSJ/SULF1/SULF2	3
MF	GO:0017147	Wnt-protein binding	4/240	37/17697	0.00153318	0.0262284	0.022479	FZD6/AXL/FZD1/APCDD1	4
MF	GO:0005200	structural constituent of cytoskeleton	6/240	102/17697	0.00266348	0.0439933	0.0377044	MSN/HIP1/SPTBN1/TPM1/DSP/DES	6
MF	GO:0008237	metallopeptidase activity	8/240	181/17697	0.00333853	0.0533053	0.0456852	ENPEP/ADAM12/ADAMTS1/TLL1/MMP13/MME/MMP11/MMP7	8
MF	GO:0030414	peptidase inhibitor activity	8/240	182/17697	0.00345222	0.0533423	0.0457169	APP/CD109/COL6A3/TIMP3/PI15/SERPINE2/TIMP2/CSTA	8

## Sheet: Supplementary Table S4
ID	Description	GeneRatio	BgRatio	pvalue	p.adjust	qvalue	geneID	Count
hsa04510	Focal adhesion	28/134	201/8112	9.71725e-19	2.07949e-16	1.68773e-16	COL4A1/IGF1R/ROCK2/THBS1/LAMB1/EGFR/LAMA3/LAMC2/PDGFC/ITGA2/FLNA/FN1/COL6A3/PXN/ITGA6/ITGA3/KDR/CAV2/COL1A1/MYLK/COL4A6/CAV1/THBS2/VEGFC/ITGA11/CCND1/LAMA1/SPP1	28
hsa04512	ECM-receptor interaction	16/134	88/8112	6.56084e-13	7.0201e-11	5.69757e-11	COL4A1/THBS1/LAMB1/LAMA3/LAMC2/ITGA2/FN1/COL6A3/ITGA6/ITGA3/COL1A1/COL4A6/THBS2/ITGA11/LAMA1/SPP1	16
hsa05205	Proteoglycans in cancer	22/134	205/8112	1.76842e-12	1.26148e-10	1.02382e-10	IGF1R/ROCK2/THBS1/EGFR/MSN/FZD6/HIF1A/FRS2/ITGA2/FLNA/FN1/PXN/RDX/PLAU/TIMP3/KDR/CAV2/COL1A1/CAV1/FZD1/CCND1/DCN	22
hsa05165	Human papillomavirus infection	25/134	331/8112	1.17301e-10	6.27563e-09	5.09335e-09	COL4A1/THBS1/LAMB1/EGFR/LAMA3/FZD6/LAMC2/ITGA2/FN1/COL6A3/PXN/ITGA6/RB1/ITGA3/COL1A1/COL4A6/THBS2/HEYL/FZD1/JAG1/ITGA11/CCND1/LAMA1/PTGS2/SPP1	25
hsa04151	PI3K-Akt signaling pathway	25/134	354/8112	4.91093e-10	2.10188e-08	1.7059e-08	COL4A1/IGF1R/THBS1/LAMB1/EGFR/LAMA3/LAMC2/PDGFC/ITGA2/FN1/COL6A3/ITGA6/ITGA3/KDR/COL1A1/COL4A6/THBS2/IL7R/VEGFC/ITGA11/CCND1/LAMA1/IL6/NTRK2/SPP1	25
hsa05222	Small cell lung cancer	13/134	92/8112	2.7902e-09	9.9517e-08	8.07689e-08	COL4A1/LAMB1/LAMA3/LAMC2/ITGA2/FN1/ITGA6/RB1/ITGA3/COL4A6/CCND1/LAMA1/PTGS2	13
hsa05414	Dilated cardiomyopathy	11/134	96/8112	4.41995e-07	1.35124e-05	1.09668e-05	ATP2A2/ITGA2/ADCY3/ITGA6/ITGA3/ADCY7/TPM1/ITGA11/LAMA1/ACTC1/DES	11
hsa05410	Hypertrophic cardiomyopathy	10/134	90/8112	2.01207e-06	5.38228e-05	4.36831e-05	ATP2A2/ITGA2/ITGA6/ITGA3/TPM1/ITGA11/LAMA1/IL6/ACTC1/DES	10
hsa05412	Arrhythmogenic right ventricular cardiomyopathy	9/134	77/8112	4.36354e-06	0.000103755	8.42086e-05	DSG2/ATP2A2/ITGA2/ITGA6/ITGA3/ITGA11/DSP/LAMA1/DES	9
hsa05146	Amoebiasis	10/134	102/8112	6.33409e-06	0.000134581	0.000109227	COL4A1/LAMB1/LAMA3/LAMC2/FN1/COL1A1/COL4A6/LAMA1/IL6/CSF2	10
hsa04974	Protein digestion and absorption	10/134	103/8112	6.91774e-06	0.000134581	0.000109227	COL4A1/COL5A1/COL6A3/COL1A1/COL4A6/COL17A1/COL10A1/COL8A1/SLC7A8/MME	10
hsa04810	Regulation of actin cytoskeleton	13/134	218/8112	5.97271e-05	0.00106513	0.000864471	GNA12/ROCK2/EGFR/MSN/PDGFC/ITGA2/FN1/PXN/RDX/ITGA6/ITGA3/MYLK/ITGA11	13
hsa04926	Relaxin signaling pathway	9/134	129/8112	0.000268817	0.00442514	0.00359148	COL4A1/EGFR/ADCY3/ADCY7/COL1A1/COL4A6/MMP13/VEGFC/ACTA2	9
hsa04371	Apelin signaling pathway	9/134	139/8112	0.000467834	0.00715118	0.00580396	MEF2A/ADCY3/ADCY7/MYLK/JAG1/APLN/CCND1/ACTA2/SPP1	9
hsa01522	Endocrine resistance	7/134	98/8112	0.00113861	0.0161387	0.0130983	IGF1R/EGFR/ADCY3/RB1/ADCY7/JAG1/CCND1	7
hsa04640	Hematopoietic cell lineage	7/134	99/8112	0.00120866	0.0161387	0.0130983	ITGA2/ITGA6/ITGA3/IL7R/MME/IL6/CSF2	7
hsa04933	AGE-RAGE signaling pathway in diabetic complications	7/134	100/8112	0.00128205	0.0161387	0.0130983	COL4A1/FN1/COL1A1/COL4A6/VEGFC/CCND1/IL6	7
hsa04022	cGMP-PKG signaling pathway	9/134	167/8112	0.00173166	0.0205875	0.016709	GNA12/ROCK2/GTF2I/ATP2B4/MEF2A/ATP2A2/ADCY3/ADCY7/MYLK	9
hsa01521	EGFR tyrosine kinase inhibitor resistance	6/134	79/8112	0.00188126	0.0211889	0.0171971	IGF1R/EGFR/PDGFC/KDR/AXL/IL6	6
hsa04020	Calcium signaling pathway	11/134	240/8112	0.00201631	0.0215745	0.0175101	EGFR/ATP2B4/ATP2A2/ASPH/PDGFC/ADCY3/KDR/ADCY7/MYLK/VEGFC/NTRK2	11
hsa05224	Breast cancer	8/134	147/8112	0.002929	0.0298479	0.0242248	IGF1R/EGFR/FZD6/RB1/HEYL/FZD1/JAG1/CCND1	8
hsa05166	Human T-cell leukemia virus 1 infection	10/134	222/8112	0.00363885	0.0353961	0.0287278	NRP1/ADCY3/RB1/ADCY7/ETS1/SLC2A1/CCND1/IL6/CSF2/MMP7	10
hsa05163	Human cytomegalovirus infection	10/134	225/8112	0.0040029	0.0372444	0.0302279	GNA12/ROCK2/EGFR/PXN/ADCY3/RB1/ADCY7/CCND1/PTGS2/IL6	10
hsa05219	Bladder cancer	4/134	41/8112	0.00449132	0.038587	0.0313175	THBS1/EGFR/RB1/CCND1	4
hsa04657	IL-17 signaling pathway	6/134	94/8112	0.00450783	0.038587	0.0313175	TNFAIP3/MMP13/PTGS2/IL6/CSF2/LCN2	6
hsa05215	Prostate cancer	6/134	97/8112	0.00525599	0.0432608	0.0351108	IGF1R/EGFR/PDGFC/PLAU/RB1/CCND1	6
hsa05218	Melanoma	5/134	72/8112	0.00659227	0.0522498	0.0424064	IGF1R/EGFR/PDGFC/RB1/CCND1	5
hsa04928	Parathyroid hormone synthesis, secretion and action	6/134	106/8112	0.00804724	0.0615039	0.0499171	GNA12/EGFR/MEF2A/ADCY3/ADCY7/MMP13	6

## Sheet: Supplementary Table S5
id	HR	HR.95L	HR.95H	pvalue
APP	1.30515	1.11123	1.53291	0.00117426
ANO6	1.24982	1.0643	1.46768	0.00652539
GNA12	1.25739	1.05664	1.49628	0.00985736
COL4A1	1.11398	1.00156	1.23902	0.0467412
CLIC4	1.23852	1.04752	1.46436	0.0123064
DSG2	1.14941	1.03247	1.27958	0.010967
THBS1	1.19803	1.10413	1.29991	1.43417e-05
FKBP14	1.32921	1.13505	1.55658	0.000412075
ACSL4	1.16383	1.01106	1.33969	0.0345845
PDIA6	1.2322	1.03657	1.46475	0.0179251
ABL2	1.2852	1.06797	1.5466	0.00790467
LATS2	1.23323	1.03678	1.4669	0.017885
LIMA1	1.18249	1.02416	1.36529	0.0222853
EFR3A	1.21553	1.01896	1.45001	0.0301064
IPO7	1.27476	1.06471	1.52624	0.00822896
AGPS	1.27851	1.06507	1.53473	0.00837869
TTYH3	1.21039	1.05017	1.39505	0.00839717
NID1	1.10347	1.00502	1.21157	0.0389196
SEMA3C	1.14859	1.04771	1.25919	0.00314193
SLC39A10	1.19035	1.01048	1.40224	0.0370949
PPFIBP1	1.22813	1.03756	1.45371	0.0169152
FKBP9	1.19626	1.01477	1.4102	0.0327906
LAMC2	1.09045	1.00866	1.17888	0.0295099
ASPH	1.17371	1.01546	1.35661	0.0301873
COL5A1	1.09033	1.00896	1.17827	0.0288581
IL1RAP	1.17648	1.02947	1.34449	0.0170158
ZNF281	1.32663	1.11718	1.57536	0.00126515
HYOU1	1.18676	1.01321	1.39004	0.0337862
TRIM32	1.29666	1.09807	1.53116	0.00219139
DSE	1.20805	1.05274	1.38628	0.00710357
PHLDB1	1.2015	1.04374	1.38312	0.0105883
FLNA	1.17753	1.02335	1.35493	0.0224716
FN1	1.10919	1.03347	1.19046	0.00407101
EFNB2	1.28487	1.13482	1.45475	7.61853e-05
PXN	1.34072	1.144	1.57126	0.00029266
P4HA1	1.39492	1.21526	1.60114	2.22996e-06
YEATS2	1.16816	1.00259	1.36106	0.0462431
ATP13A3	1.19244	1.0245	1.38789	0.0230527
PLAU	1.23319	1.11352	1.36572	5.71227e-05
ITGA3	1.13882	1.01655	1.27581	0.024884
TSC22D2	1.18417	1.0159	1.3803	0.0306396
CAV2	1.16886	1.02054	1.33874	0.0242181
CHST15	1.2347	1.07427	1.4191	0.00298984
RAI14	1.18399	1.05783	1.32519	0.00330446
PI15	1.12542	1.00057	1.26586	0.0489044
CAV1	1.10582	1.01372	1.20628	0.023383
HEYL	1.16557	1.03398	1.31391	0.0121847
AXL	1.16465	1.04372	1.2996	0.00643119
FOXF2	1.1478	1.01017	1.30418	0.0344042
TGFBI	1.11369	1.03086	1.20316	0.00631608
COL10A1	1.07157	1.0041	1.14358	0.0372243
ERRFI1	1.24698	1.09357	1.42192	0.000983151
DUSP6	1.23828	1.09748	1.39714	0.000519906
TPM1	1.16995	1.0484	1.3056	0.00504076
DCBLD1	1.25365	1.11076	1.41492	0.00025099
NT5E	1.11559	1.03003	1.20824	0.00721288
S1PR3	1.18587	1.04371	1.34738	0.00887935
CAP2	1.17108	1.04625	1.3108	0.00602993
APCDD1	0.891635	0.801148	0.992343	0.0356639
FHL2	1.23363	1.07552	1.41498	0.00269592
TNFRSF12A	1.24205	1.10333	1.39822	0.000334081
AKAP12	1.13738	1.01701	1.27199	0.0241023
ADAMTS1	1.1172	1.00918	1.23679	0.0326801
APLN	1.18303	1.05366	1.32827	0.00444551
APCDD1L	1.1319	1.03312	1.24013	0.00782929
F2RL1	1.17628	1.05734	1.3086	0.00283483
HAS2	1.10341	1.0028	1.21411	0.0436707
MATN3	1.16056	1.03853	1.29693	0.0086142
FERMT2	1.18364	1.05345	1.32991	0.00456949
SLC16A2	1.11449	1.00797	1.23227	0.0344431
FKBP10	1.1059	1.00489	1.21706	0.039421
VEGFC	1.14485	1.05684	1.2402	0.000918134
HTRA1	1.14344	1.03057	1.26868	0.0114805
IGF2BP2	1.11212	1.01359	1.22022	0.0247509
PTPRZ1	0.891376	0.816473	0.973151	0.0102373
INHBB	1.13552	1.03236	1.24899	0.00891307
STC2	1.28964	1.16582	1.42662	7.85491e-07
FST	1.12898	1.0397	1.22593	0.00390021
CCND1	1.11647	1.02291	1.21858	0.0136157
TGM2	1.17278	1.06931	1.28626	0.000719515
MME	1.18048	1.08302	1.28672	0.000160768
ACTA2	1.10494	1.00329	1.21688	0.042687
BASP1	1.1788	1.07157	1.29676	0.000723454
DEFB1	0.918956	0.865832	0.975338	0.00540463
IL6	1.12465	1.04539	1.20991	0.00163019
CSTA	0.891705	0.827029	0.96144	0.00284925
CSF2	1.1372	1.05797	1.22236	0.000484247
FAM3B	0.895036	0.824592	0.971497	0.00801677
LCN2	0.938097	0.886797	0.992364	0.0259408
SLURP1	0.953064	0.910825	0.997263	0.0376654
SPP1	1.09412	1.0378	1.15349	0.000850283
ACTC1	1.05798	1.01634	1.10132	0.00594301
MYBPH	1.06123	1.01837	1.10589	0.00472353
DES	1.04355	1.00763	1.08075	0.0170557

## Sheet: Supplementary Table S6
id	HR	HR.95L	HR.95H	pvalue
THBS1	1.16375	1.00306	1.35018	0.0454665
LAMC2	0.812076	0.71002	0.928802	0.00238271
EFNB2	1.25015	1.02719	1.5215	0.0259034
P4HA1	1.26884	0.988356	1.62893	0.0617519
APCDD1	0.888563	0.762387	1.03562	0.130527
F2RL1	1.11834	0.958406	1.30496	0.155487
FERMT2	0.760307	0.60009	0.9633	0.0232293
PTPRZ1	0.782652	0.693054	0.883834	7.79e-05
STC2	1.13494	0.976749	1.31875	0.0983737
FST	1.10542	0.969597	1.26027	0.134033
MME	1.13164	0.990228	1.29324	0.0694054
ACTA2	0.811912	0.67922	0.970527	0.0221056
DEFB1	0.92062	0.845403	1.00253	0.0571851
SPP1	1.08834	1.0018	1.18235	0.0452311
ACTC1	1.07349	1.01541	1.13488	0.0124534
